# Supplementary material for: Single‐cell and spatial transcriptomics reveal POSTN + cancer‐associated fibroblasts correlated with immune suppression and tumour progression in non‐small cell lung cancer
Source: Clin Transl Med. 2023 Dec 19;13(12):e1515. doi: 10.1002/ctm2.1515 (PMC10731139; doi:10.1002/ctm2.1515)
Supplement: Supplementary file 2 — Supplementary Information [file CTM2-13-e1515-s002.xlsx]

## Sheet: Readme
Table	Description
Table S1	Clinical information of NSCLC patients in this study.
Table S2	Cell annotations of main cell types of 162,036 cells in this study.
Table S3	Cell annotations of fibroblasts subpopulations in the combined cohorts.
Table S4	The marker genes in each fibroblast subpopulations.

## Sheet: Table S1
Patient id	Samples	Tissue origins	Histology	TNM Stages	Stages	Age	Gender	scRNA	Stereo-Seq	Smoking	Pathology	Prior Therapy
Patient #1	PK_P01-NT	ntLung	LUSC	T1N2M0	IIIA	73	male	✔		Never	na	No
Patient #1	PK_P01-T	tLung	LUSC	T1N2M0	IIIA	73	male	✔		Never	na	No
Patient #3	PK_P03-NT	ntLung	LUAD	T2aN1M0	IIB	58	male	✔		Ex	na	No
Patient #3	PK_P03-T	tLung	LUAD	T2aN1M0	IIB	58	male	✔		Ex	na	No
Patient #4	PK_P04-N	nLung	LUSC	T1N0M0	IA3	61	male	✔		Ex	PD	paclitaxel,nedaplatin*12
Patient #4	PK_P04-T	tLung	LUSC	T1N0M0	IA3	61	male	✔	✔	Ex	PD	paclitaxel,nedaplatin*12
Patient #4	PK_P04-NT	ntLung	LUSC	T1N0M0	IA3	61	male	✔	✔	Ex	PD	paclitaxel,nedaplatin*12
Patient #6	PK_P06-NT	ntLung	LUAD	T3N2M0	IIIB	61	male	✔		Never	na	No
Patient #6	PK_P06-T	tLung	LUAD	T3N2M0	IIIB	61	male	✔		Never	na	No
Patient #12	PK_P12-NT	ntLung	LUAD	T1N2M1	IVB	47	female		✔	Never	MD	No
Patient #14	PK_P14-N	nLung	LUSC	T3N0M0	IIB	59	female	✔		Never	na	paclitaxel,nedaplatin*2
Patient #14	PK_P14-T	tLung	LUSC	T3N0M0	IIB	59	female	✔		Never	na	paclitaxel,nedaplatin*2
Patient #15	PK_P15-NT	ntLung	LUAD	T1cN0M0	IA3	49	female	✔		Never	MD	No
Patient #15	PK_P15-T	tLung	LUAD	T1cN0M0	IA3	49	female	✔		Never	MD	No
Patient #16	PK_P16-N	nLung	LUAD	T1cN0Mx	IA3	51	male	✔		Ex	na	No
Patient #16	PK_P16-NT	ntLung	LUAD	T1cN0Mx	IA3	51	male	✔		Ex	na	No
Patient #16	PK_P16-T	tLung	LUAD	T1cN0Mx	IA3	51	male	✔		Ex	na	No
Patient #19	PK_P19-N	nLung	LUAD	T2aN2M0	IIIA	60	female	✔		Never	PD	No
Patient #19	PK_P19-NT	ntLung	LUAD	T2aN2M0	IIIA	60	female	✔		Never	PD	No
Patient #19	PK_P19-T	tLung	LUAD	T2aN2M0	IIIA	60	female	✔	✔	Never	PD	No
Patient #22	PK_P22-N	nLung	LUAD	T1bN0M0	IA2	55	female	✔		Never	MD	XELOX*4
Patient #22	PK_P22-NT	ntLung	LUAD	T1bN0M0	IA2	55	female	✔	✔	Never	MD	XELOX*4
Patient #22	PK_P22-T	tLung	LUAD	T1bN0M0	IA2	55	female	✔		Never	MD	XELOX*4
Patient #23	PK_P23-N	nLung	LUAD	T2aN0M0	IB	68	male	✔		Cur	PD	No
Patient #23	PK_P23-NT	ntLung	LUAD	T2aN0M0	IB	68	male	✔		Cur	PD	No
Patient #23	PK_P23-T	tLung	LUAD	T2aN0M0	IB	68	male	✔		Cur	PD	No
Patient #24	PK_P24-N	nLung	LUAD	T1N2M0	IIIA	69	male	✔		Cur	na	No
Patient #24	PK_P24-NT	ntLung	LUAD	T1N2M0	IIIA	69	male	✔		Cur	na	No
Patient #24	PK_P24-T	tLung	LUAD	T1N2M0	IIIA	69	male	✔		Cur	na	No
Patient #26	PK_P26-N	nLung	LUAD	T1cN0M0	IA3	55	male	✔		Never	MD	No
Patient #26	PK_P26-NT	ntLung	LUAD	T1cN0M0	IA3	55	male	✔		Never	MD	No
Patient #30	PK_P30-N	nLung	LUAD	T2bN1M0	IIB	61	male	✔		Ex	PD/MD	pemetrexed,nedaplatin,anti–PD-1*2
Patient #30	PK_P30-NT	ntLung	LUAD	T2bN1M0	IIB	61	male	✔		Ex	PD/MD	pemetrexed,nedaplatin,anti–PD-1*2
Patient #30	PK_P30-T	tLung	LUAD	T2bN1M0	IIB	61	male	✔		Ex	PD/MD	pemetrexed,nedaplatin,anti–PD-1*2
Patient #34	PK_P34-T	tLung	LUAD	cT4N2M0	IIIB	73	female	✔		Never	na	furmonertinib
Patient #35	PK_P35-T	tLung	LUAD	TaN0M0	IIIA	77	female	✔		Never	na	No
Patient #36	PK_P36-N	nLung	LUAD	T2bN0M0	IIA	52	male	✔		Never	MD	No
Patient #36	PK_P36-NT	ntLung	LUAD	T2bN0M0	IIA	52	male	✔		Never	MD	No
Patient #36	PK_P36-T	tLung	LUAD	T2bN0M0	IIA	52	male	✔		Never	MD	No
Patient #39	PK_P39-T	tLung	LUSC	T1cN0M0	IA	72	male		✔	Never	na	No
Patient #47	PK_P47-T	tLung	LUAD	T1N2M0	III	44	female		✔	Never	PD	No
Patient #52	PK_P52-T	tLung	NSCLC(LCC)	T1bN0M0	IA	67	male		✔	Cur	na	No
* nLung, normal lung; tLung, tumor lung; LUAD,Lung Adenocarcinoma; Cur, Current smoker; Ex, Ex-smoker; Never, Never smoker; PD, poorly differentiated; MD, moderately differentiated.

## Sheet: Table S2
CellID	nCount_RNA	nFeature_RNA	Percent.mt	Site	Seurat_clusters	Celltype	Cellsubtype
CELL249_N1_1	13600	3910	4.06618	LC_P14_N	3	T/NK	NK
CELL477_N1_1	6161	1926	4.39864	LC_P14_N	6	Epithelial	Epithelial
CELL181_N1_1	16067	3612	2.94392	LC_P14_N	0	Myeloid	Macrophage
CELL274_N1_1	9460	1482	2.62156	LC_P14_N	2	T/NK	Naive/MemoryCD4T
CELL364_N1_1	9467	3036	4.82729	LC_P14_N	1	T/NK	CytotoxicCD8T
CELL312_N1_1	10688	3155	10.582	LC_P14_N	1	T/NK	CytotoxicCD8T
CELL201_N1_1	16267	3573	3.12289	LC_P14_N	0	Myeloid	Macrophage
CELL152_N1_1	19727	4307	3.70051	LC_P14_N	0	Myeloid	Macrophage
CELL150_N1_1	22541	5135	5.00421	LC_P14_N	1	T/NK	NK
CELL384_N1_1	8537	2389	5.77486	LC_P14_N	0	Myeloid	Macrophage
CELL315_N1_1	8590	1624	2.87544	LC_P14_N	2	T/NK	Naive/MemoryCD4T
CELL275_N1_1	11183	3283	4.39059	LC_P14_N	0	Myeloid	Neutrophil
CELL169_N1_1	18448	3919	4.32025	LC_P14_N	0	Myeloid	Macrophage
CELL146_N1_1	22504	5120	9.90491	LC_P14_N	24	Endothelial	Endothelial
CELL180_N1_1	18090	4012	3.99116	LC_P14_N	0	Myeloid	Macrophage
CELL458_N1_1	7026	2217	6.10589	LC_P14_N	0	Myeloid	Macrophage
CELL238_N1_1	13111	3323	3.93563	LC_P14_N	0	Myeloid	Macrophage
CELL283_N1_1	12515	3785	4.43468	LC_P14_N	1	T/NK	gammadeltaT
CELL277_N1_1	9634	1650	2.95827	LC_P14_N	2	T/NK	Naive/MemoryCD4T
CELL282_N1_1	9610	1607	2.65349	LC_P14_N	2	T/NK	Naive/MemoryCD4T
CELL347_N1_1	8917	2634	3.88023	LC_P14_N	0	Myeloid	Macrophage
CELL369_N1_1	9017	2614	4.059	LC_P14_N	0	Myeloid	Macrophage
CELL331_N1_1	9594	2530	3.31457	LC_P14_N	0	Myeloid	Macrophage
CELL385_N1_1	7822	2401	3.65635	LC_P14_N	0	Myeloid	Macrophage
CELL207_N1_1	13911	3322	4.5216	LC_P14_N	0	Myeloid	Macrophage
CELL253_N1_1	12125	3390	3.3567	LC_P14_N	20	Endothelial	Endothelial
CELL288_N1_1	9012	1356	2.46338	LC_P14_N	2	T/NK	Naive/MemoryCD4T
CELL124_N1_1	24064	4758	2.65957	LC_P14_N	0	Myeloid	Macrophage
CELL159_N1_1	19317	3932	2.899	LC_P14_N	3	T/NK	NK
CELL185_N1_1	15917	3758	3.34234	LC_P14_N	0	Myeloid	Macrophage
CELL544_N1_1	5895	1770	5.47922	LC_P14_N	0	Myeloid	Macrophage
CELL450_N1_1	6832	1943	5.21077	LC_P14_N	8	Epithelial	Epithelial
CELL227_N1_1	12667	3209	3.0236	LC_P14_N	0	Myeloid	Macrophage
CELL448_N1_1	5739	1000	2.71824	LC_P14_N	2	T/NK	Naive/MemoryCD4T
CELL338_N1_1	7824	1324	2.39008	LC_P14_N	6	Epithelial	Epithelial
CELL375_N1_1	8101	2543	6.14739	LC_P14_N	11	Epithelial	Epithelial
CELL263_N1_1	12249	3508	5.43718	LC_P14_N	1	T/NK	CytotoxicCD8T
CELL510_N1_1	6482	2042	5.1373	LC_P14_N	0	Myeloid	Macrophage
CELL407_N1_1	7493	2182	4.9246	LC_P14_N	0	Myeloid	Macrophage
CELL235_N1_1	14591	3344	5.05791	LC_P14_N	0	Myeloid	Macrophage
CELL378_N1_1	6593	1009	2.00212	LC_P14_N	2	T/NK	Naive/MemoryCD4T
CELL575_N1_1	5491	1684	6.30122	LC_P14_N	0	Myeloid	Macrophage
CELL493_N1_1	5047	726	1.56529	LC_P14_N	2	T/NK	Naive/MemoryCD4T
CELL560_N1_1	4755	825	1.9979	LC_P14_N	2	T/NK	Naive/MemoryCD4T
CELL163_N1_1	21541	5167	5.06012	LC_P14_N	1	T/NK	CytotoxicCD8T
CELL9_N2_1	16327	4281	4.68549	LC_P14_N	10	T/NK	TFH
CELL141_N1_1	21948	4678	9.29925	LC_P14_N	1	T/NK	CytotoxicCD8T
CELL366_N1_1	6999	1191	2.3289	LC_P14_N	2	T/NK	Naive/MemoryCD4T
CELL389_N1_1	6935	1261	2.75415	LC_P14_N	2	T/NK	Naive/MemoryCD4T
CELL526_N1_1	5968	1851	4.27279	LC_P14_N	0	Myeloid	Macrophage
CELL552_N1_1	4941	897	2.57033	LC_P14_N	2	T/NK	Naive/MemoryCD4T
CELL279_N1_1	12834	3609	5.11142	LC_P14_N	1	T/NK	CytotoxicCD8T
CELL194_N1_1	15912	3624	5.39844	LC_P14_N	0	Myeloid	Neutrophil
CELL326_N1_1	7917	1288	2.37464	LC_P14_N	2	T/NK	Naive/MemoryCD4T
CELL474_N1_1	6460	2100	2.80186	LC_P14_N	0	Myeloid	Macrophage
CELL252_N1_1	13513	3249	3.72234	LC_P14_N	0	Myeloid	Macrophage
CELL536_N1_1	4823	746	1.84532	LC_P14_N	2	T/NK	Naive/MemoryCD4T
CELL162_N1_1	21769	4821	4.35941	LC_P14_N	1	T/NK	CytotoxicCD8T
CELL371_N1_1	8638	2624	4.61912	LC_P14_N	0	Myeloid	Macrophage
CELL519_N1_1	6193	2263	3.68158	LC_P14_N	1	T/NK	CytotoxicCD8T
CELL172_N1_1	19429	4573	4.64769	LC_P14_N	5	Epithelial	Epithelial
CELL382_N1_1	7863	2494	4.48938	LC_P14_N	0	Myeloid	Macrophage
CELL190_N1_1	18362	4471	3.95382	LC_P14_N	1	T/NK	CytotoxicCD8T
CELL570_N1_1	4404	709	1.93006	LC_P14_N	2	T/NK	Naive/MemoryCD4T
CELL507_N1_1	6112	1875	5.98822	LC_P14_N	0	Myeloid	Macrophage
CELL480_N1_1	5260	786	1.8251	LC_P14_N	2	T/NK	Naive/MemoryCD4T
CELL136_N1_1	24639	4494	4.01802	LC_P14_N	0	Myeloid	Macrophage
CELL449_N1_1	6858	2082	4.44736	LC_P14_N	0	Myeloid	Macrophage
CELL205_N1_1	17511	4410	4.71132	LC_P14_N	1	T/NK	CytotoxicCD8T
CELL173_N1_1	21205	5031	4.34803	LC_P14_N	1	T/NK	CytotoxicCD8T
CELL147_N1_1	23127	4534	5.04173	LC_P14_N	15	Epithelial	Epithelial
CELL415_N1_1	7284	2216	3.8715	LC_P14_N	0	Myeloid	Macrophage
CELL143_N1_1	22074	4430	3.09414	LC_P14_N	0	Myeloid	Macrophage
CELL551_N1_1	4598	729	1.67464	LC_P14_N	2	T/NK	Naive/MemoryCD4T
CELL566_N1_1	4278	604	1.98691	LC_P14_N	2	T/NK	Naive/MemoryCD4T
CELL199_N1_1	14058	3447	2.51103	LC_P14_N	0	Myeloid	Macrophage
CELL264_N1_1	12532	3064	4.64411	LC_P14_N	0	Myeloid	Macrophage
CELL498_N1_1	5949	2168	3.47958	LC_P14_N	0	Myeloid	Macrophage
CELL198_N1_1	15910	4342	4.12319	LC_P14_N	14	Myeloid	Monocyte
CELL555_N1_1	4440	711	1.86937	LC_P14_N	2	T/NK	Naive/MemoryCD4T
CELL140_N1_1	22023	4232	3.31926	LC_P14_N	0	Myeloid	Macrophage
CELL438_N1_1	7420	2270	4.0566	LC_P14_N	0	Myeloid	Macrophage
CELL352_N1_1	8819	2444	3.92335	LC_P14_N	0	Myeloid	Neutrophil
CELL342_N1_1	8956	2477	3.46137	LC_P14_N	0	Myeloid	Neutrophil
CELL529_N1_1	5477	1868	4.54628	LC_P14_N	0	Myeloid	Macrophage
CELL525_N1_1	4755	730	1.85068	LC_P14_N	2	T/NK	Naive/MemoryCD4T
CELL7_N2_1	12187	2936	2.77345	LC_P14_N	0	Myeloid	Macrophage
CELL562_N1_1	4825	855	2.36269	LC_P14_N	2	T/NK	Naive/MemoryCD4T
CELL204_N1_1	15874	4200	5.20978	LC_P14_N	1	T/NK	CytotoxicCD8T
CELL294_N1_1	11195	3315	4.34122	LC_P14_N	1	T/NK	CytotoxicCD8T
CELL286_N1_1	11965	2897	3.51024	LC_P14_N	0	Myeloid	Macrophage
CELL261_N1_1	11148	3170	5.26552	LC_P14_N	0	Myeloid	Macrophage
CELL344_N1_1	7593	1216	2.9896	LC_P14_N	2	T/NK	Naive/MemoryCD4T
CELL258_N1_1	12308	3345	4.17615	LC_P14_N	1	T/NK	CytotoxicCD8T
CELL447_N1_1	7458	2288	3.88844	LC_P14_N	0	Myeloid	Macrophage
CELL502_N1_1	5019	757	2.09205	LC_P14_N	2	T/NK	Naive/MemoryCD4T
CELL416_N1_1	6057	948	2.42694	LC_P14_N	2	T/NK	Naive/MemoryCD4T
CELL278_N1_1	13840	4131	4.05347	LC_P14_N	13	Epithelial	Epithelial
CELL576_N1_1	5136	1748	4.6729	LC_P14_N	0	Myeloid	Macrophage
CELL174_N1_1	21264	4946	4.87679	LC_P14_N	1	T/NK	CytotoxicCD8T
CELL246_N1_1	13885	3934	3.96831	LC_P14_N	1	T/NK	CytotoxicCD8T
CELL189_N1_1	18842	4700	4.90925	LC_P14_N	5	T/NK	Naive/MemoryCD4T
CELL357_N1_1	8664	2987	6.10572	LC_P14_N	4	Bcell	Bcell
CELL144_N1_1	21843	4681	4.88944	LC_P14_N	0	Myeloid	Macrophage
CELL436_N1_1	5921	962	2.43202	LC_P14_N	2	T/NK	Naive/MemoryCD4T
CELL509_N1_1	6028	1912	4.13072	LC_P14_N	0	Myeloid	Macrophage
CELL302_N1_1	8671	1415	2.24888	LC_P14_N	2	T/NK	Naive/MemoryCD4T
CELL182_N1_1	16924	3830	2.91302	LC_P14_N	0	Myeloid	Macrophage
CELL300_N1_1	10793	3371	6.45789	LC_P14_N	3	T/NK	NK
CELL379_N1_1	7841	2270	4.79531	LC_P14_N	0	Myeloid	Macrophage
CELL167_N1_1	21032	4232	4.1841	LC_P14_N	0	Myeloid	Macrophage
CELL310_N1_1	8368	1181	2.65296	LC_P14_N	2	T/NK	Naive/MemoryCD4T
CELL490_N1_1	6059	1886	4.70375	LC_P14_N	0	Myeloid	Macrophage
CELL410_N1_1	7301	2408	4.02685	LC_P14_N	11	Epithelial	Epithelial
CELL142_N1_1	21844	4681	3.69438	LC_P14_N	0	Myeloid	Macrophage
CELL367_N1_1	8768	2537	5.26916	LC_P14_N	0	Myeloid	Macrophage
CELL155_N1_1	20923	4469	6.06988	LC_P14_N	0	Myeloid	Macrophage
CELL206_N1_1	16306	3672	3.63057	LC_P14_N	0	Myeloid	Macrophage
CELL454_N1_1	6576	1956	5.15511	LC_P14_N	0	Myeloid	Macrophage
CELL466_N1_1	7254	2183	4.05294	LC_P14_N	0	Myeloid	Macrophage
CELL340_N1_1	8091	2298	3.49771	LC_P14_N	0	Myeloid	Macrophage
CELL413_N1_1	8214	2357	5.01583	LC_P14_N	0	Myeloid	Macrophage
CELL241_N1_1	12781	3171	5.04655	LC_P14_N	0	Myeloid	Macrophage
CELL254_N1_1	11781	3063	3.90459	LC_P14_N	0	Myeloid	Macrophage
CELL372_N1_1	6660	1028	1.86186	LC_P14_N	2	T/NK	Naive/MemoryCD4T
CELL188_N1_1	18210	4666	5.42559	LC_P14_N	1	T/NK	Naive/MemoryCD4T
CELL193_N1_1	15491	3668	6.7975	LC_P14_N	7	Myeloid	SPP1+Macro
CELL377_N1_1	8523	2472	3.66068	LC_P14_N	0	Myeloid	Macrophage
CELL319_N1_1	9528	2573	5.27918	LC_P14_N	15	Epithelial	Epithelial
CELL123_N1_1	24520	4567	2.32871	LC_P14_N	0	Myeloid	Macrophage
CELL165_N1_1	22837	4863	6.98428	LC_P14_N	1	T/NK	CytotoxicCD8T
CELL420_N1_1	6360	1052	2.81447	LC_P14_N	2	T/NK	Naive/MemoryCD4T
CELL515_N1_1	5012	800	2.61373	LC_P14_N	2	T/NK	Naive/MemoryCD4T
CELL242_N1_1	13132	3074	3.28967	LC_P14_N	0	Myeloid	Neutrophil
CELL213_N1_1	14656	3976	6.88455	LC_P14_N	3	T/NK	NK
CELL453_N1_1	5720	906	2.13287	LC_P14_N	2	T/NK	Naive/MemoryCD4T
CELL434_N1_1	6374	2111	4.48698	LC_P14_N	0	Myeloid	Macrophage
CELL538_N1_1	4726	758	2.11595	LC_P14_N	2	T/NK	Naive/MemoryCD4T
CELL171_N1_1	17645	3884	2.64097	LC_P14_N	0	Myeloid	Macrophage
CELL309_N1_1	11188	3461	4.96067	LC_P14_N	6	Epithelial	Epithelial
CELL405_N1_1	7131	2191	3.53387	LC_P14_N	6	Epithelial	Epithelial
CELL2_N3_1	24288	5210	7.03228	LC_P14_N	13	Epithelial	Ciliated
CELL336_N1_1	8419	2497	4.57299	LC_P14_N	0	Myeloid	Macrophage
CELL556_N1_1	5669	1827	4.16299	LC_P14_N	0	Myeloid	Macrophage
CELL465_N1_1	7090	2184	3.51199	LC_P14_N	0	Myeloid	Macrophage
CELL221_N1_1	14583	4200	4.81382	LC_P14_N	1	T/NK	CytotoxicCD8T
CELL191_N1_1	16279	3670	4.22016	LC_P14_N	0	Myeloid	Macrophage
CELL486_N1_1	5625	1043	2.50667	LC_P14_N	2	T/NK	Naive/MemoryCD4T
CELL224_N1_1	15415	4183	3.98313	LC_P14_N	1	T/NK	gammadeltaT
CELL565_N1_1	5407	2274	5.4374	LC_P14_N	13	Epithelial	Ciliated
CELL386_N1_1	7025	1087	2.4911	LC_P14_N	2	T/NK	Naive/MemoryCD4T
CELL289_N1_1	11710	3406	4.20154	LC_P14_N	1	T/NK	NK
CELL218_N1_1	14827	4087	4.53227	LC_P14_N	1	T/NK	Naive/MemoryCD8T
CELL540_N1_1	6052	2354	4.77528	LC_P14_N	1	T/NK	NK
CELL443_N1_1	7765	2185	7.08307	LC_P14_N	5	T/NK	Naive/MemoryCD4T
CELL496_N1_1	5032	789	2.16614	LC_P14_N	2	T/NK	Naive/MemoryCD4T
CELL259_N1_1	14309	3929	4.57754	LC_P14_N	1	T/NK	CytotoxicCD8T
CELL439_N1_1	7462	2180	3.60493	LC_P14_N	0	Myeloid	Macrophage
CELL397_N1_1	6301	985	1.9362	LC_P14_N	2	T/NK	Naive/MemoryCD4T
CELL395_N1_1	8218	2324	4.25894	LC_P14_N	0	Myeloid	Macrophage
CELL387_N1_1	8297	2760	4.43534	LC_P14_N	3	T/NK	NK
CELL452_N1_1	6667	2244	4.21479	LC_P14_N	11	Epithelial	Epithelial
CELL327_N1_1	9035	2969	4.79247	LC_P14_N	9	Alveolar	Alveolar
CELL290_N1_1	10459	2714	3.25079	LC_P14_N	0	Myeloid	Macrophage
CELL563_N1_1	5359	1747	4.04926	LC_P14_N	0	Myeloid	Macrophage
CELL14_N2_1	17739	4013	4.58312	LC_P14_N	0	Myeloid	Macrophage
CELL183_N1_1	16709	3950	4.81178	LC_P14_N	0	Myeloid	Macrophage
CELL298_N1_1	12217	3075	5.90161	LC_P14_N	0	Myeloid	Macrophage
CELL6_N2_1	19853	4967	5.64146	LC_P14_N	3	T/NK	NK
CELL184_N1_1	18867	4509	4.113	LC_P14_N	1	T/NK	CytotoxicCD8T
CELL472_N1_1	6216	1936	6.53153	LC_P14_N	0	Myeloid	Macrophage
CELL157_N1_1	20151	4817	6.94258	LC_P14_N	9	Alveolar	Alveolar
CELL269_N1_1	12934	3298	3.85805	LC_P14_N	0	Myeloid	Neutrophil
CELL351_N1_1	8690	2887	4.22325	LC_P14_N	1	T/NK	CytotoxicCD8T
CELL268_N1_1	11107	3369	4.82579	LC_P14_N	1	T/NK	CytotoxicCD8T
CELL151_N1_1	21309	4110	3.44455	LC_P14_N	0	Myeloid	Neutrophil
CELL470_N1_1	5515	890	2.19402	LC_P14_N	2	T/NK	Naive/MemoryCD4T
CELL476_N1_1	6431	1955	6.67081	LC_P14_N	0	Myeloid	Macrophage
CELL462_N1_1	5586	866	2.00501	LC_P14_N	2	T/NK	Naive/MemoryCD4T
CELL457_N1_1	5493	890	1.96614	LC_P14_N	2	T/NK	Naive/MemoryCD4T
CELL399_N1_1	7902	2689	6.31486	LC_P14_N	5	T/NK	Naive/MemoryCD4T
CELL211_N1_1	17769	4592	5.12128	LC_P14_N	1	T/NK	Naive/MemoryCD4T
CELL541_N1_1	5977	2214	7.37828	LC_P14_N	13	Epithelial	Ciliated
CELL237_N1_1	13169	3289	3.13615	LC_P14_N	0	Myeloid	Macrophage
CELL411_N1_1	6225	1088	2.82731	LC_P14_N	2	T/NK	Naive/MemoryCD4T
CELL187_N1_1	15756	3886	3.26225	LC_P14_N	7	Myeloid	Macrophage
CELL292_N1_1	10388	2870	4.75549	LC_P14_N	0	Myeloid	Macrophage
CELL497_N1_1	6204	2274	5.49645	LC_P14_N	0	Myeloid	Macrophage
CELL216_N1_1	13823	3256	5.50532	LC_P14_N	0	Myeloid	Macrophage
CELL446_N1_1	7003	2249	6.56861	LC_P14_N	0	Myeloid	Macrophage
CELL475_N1_1	6426	2611	6.30252	LC_P14_N	13	Epithelial	Ciliated
CELL388_N1_1	8023	2495	4.28767	LC_P14_N	0	Myeloid	Macrophage
CELL230_N1_1	14237	3904	4.49533	LC_P14_N	1	T/NK	CytotoxicCD8T
CELL248_N1_1	13135	3454	3.87514	LC_P14_N	1	T/NK	CytotoxicCD8T
CELL148_N1_1	22392	4647	8.02519	LC_P14_N	12	Myeloid	DC
CELL197_N1_1	16945	3785	4.14872	LC_P14_N	0	Myeloid	Macrophage
CELL243_N1_1	15957	4172	5.55869	LC_P14_N	1	T/NK	CytotoxicCD8T
CELL257_N1_1	13594	3197	3.33235	LC_P14_N	0	Myeloid	Macrophage
CELL370_N1_1	8670	2511	3.50634	LC_P14_N	0	Myeloid	Macrophage
CELL479_N1_1	6663	2033	4.56251	LC_P14_N	0	Myeloid	Macrophage
CELL574_N1_1	5678	1754	3.89222	LC_P14_N	6	Epithelial	Epithelial
CELL350_N1_1	8961	2876	7.44337	LC_P14_N	1	T/NK	CytotoxicCD8T
CELL316_N1_1	10226	3760	5.22198	LC_P14_N	6	Epithelial	Epithelial
CELL324_N1_1	9429	2717	4.99523	LC_P14_N	0	Myeloid	Macrophage
CELL223_N1_1	13694	3692	3.73886	LC_P14_N	14	Myeloid	Monocyte
CELL164_N1_1	20991	4858	4.6639	LC_P14_N	3	T/NK	NK
CELL334_N1_1	7636	1196	2.37035	LC_P14_N	2	T/NK	Naive/MemoryCD4T
CELL291_N1_1	11078	3325	3.60173	LC_P14_N	1	T/NK	CytotoxicCD8T
CELL295_N1_1	12364	3030	3.37269	LC_P14_N	0	Myeloid	Macrophage
CELL317_N1_1	10009	2648	4.12629	LC_P14_N	0	Myeloid	Macrophage
CELL196_N1_1	17200	4313	4.76163	LC_P14_N	1	T/NK	CytotoxicCD8T
CELL219_N1_1	14782	3998	3.99134	LC_P14_N	1	T/NK	CytotoxicCD8T
CELL330_N1_1	9204	2585	4.04172	LC_P14_N	0	Myeloid	Macrophage
CELL530_N1_1	5921	2228	13.3086	LC_P14_N	10	T/NK	TFH
CELL355_N1_1	9167	2600	4.94164	LC_P14_N	0	Myeloid	Macrophage
CELL314_N1_1	10754	2693	3.71025	LC_P14_N	0	Myeloid	Macrophage
CELL339_N1_1	9663	3077	4.84322	LC_P14_N	1	T/NK	CytotoxicCD8T
CELL393_N1_1	7935	2548	6.49023	LC_P14_N	3	T/NK	NK
CELL321_N1_1	9808	3228	6.36215	LC_P14_N	14	Myeloid	Monocyte
CELL572_N1_1	5600	1827	7.39286	LC_P14_N	0	Myeloid	Macrophage
CELL265_N1_1	11279	3067	2.65981	LC_P14_N	0	Myeloid	Macrophage
CELL305_N1_1	10945	3410	5.5185	LC_P14_N	3	T/NK	NK
CELL240_N1_1	13893	3831	4.00921	LC_P14_N	1	T/NK	CytotoxicCD8T
CELL306_N1_1	10912	2911	3.14333	LC_P14_N	0	Myeloid	Macrophage
CELL297_N1_1	12111	3315	5.76336	LC_P14_N	1	T/NK	CytotoxicCD8T
CELL524_N1_1	5067	810	1.63805	LC_P14_N	2	T/NK	Naive/MemoryCD4T
CELL424_N1_1	8125	2827	5.16923	LC_P14_N	3	T/NK	NK
CELL568_N1_1	5345	1811	4.7521	LC_P14_N	0	Myeloid	Macrophage
CELL408_N1_1	7114	2795	4.77931	LC_P14_N	13	Epithelial	Ciliated
CELL547_N1_1	5892	1853	6.82281	LC_P14_N	0	Myeloid	Macrophage
CELL195_N1_1	14012	3169	3.13303	LC_P14_N	0	Myeloid	Macrophage
CELL284_N1_1	9213	2485	4.85184	LC_P14_N	0	Myeloid	Macrophage
CELL177_N1_1	17155	4072	5.01894	LC_P14_N	7	Myeloid	DC
CELL531_N1_1	5794	2000	4.93614	LC_P14_N	0	Myeloid	Macrophage
CELL417_N1_1	7679	2235	2.891	LC_P14_N	0	Myeloid	Macrophage
CELL186_N1_1	16768	4665	3.85258	LC_P14_N	21	Alveolar	Alveolar
CELL323_N1_1	10339	2795	4.76835	LC_P14_N	0	Myeloid	Macrophage
CELL494_N1_1	5847	1952	4.77168	LC_P14_N	0	Myeloid	Macrophage
CELL203_N1_1	16634	4361	6.67308	LC_P14_N	1	T/NK	CytotoxicCD8T
CELL409_N1_1	7579	2256	4.57844	LC_P14_N	0	Myeloid	Macrophage
CELL545_N1_1	5394	1860	5.3578	LC_P14_N	6	Epithelial	Epithelial
CELL247_N1_1	14237	3840	6.75704	LC_P14_N	5	T/NK	Naive/MemoryCD4T
CELL215_N1_1	16339	4096	4.67593	LC_P14_N	1	T/NK	CytotoxicCD8T
CELL400_N1_1	7433	2414	7.62814	LC_P14_N	15	Epithelial	Epithelial
CELL178_N1_1	20537	4894	4.88874	LC_P14_N	1	T/NK	gammadeltaT
CELL301_N1_1	10415	3216	4.04225	LC_P14_N	1	T/NK	NK
CELL134_N1_1	21972	4193	3.2769	LC_P14_N	0	Myeloid	Macrophage
CELL328_N1_1	10474	2972	4.1245	LC_P14_N	0	Myeloid	Macrophage
CELL170_N1_1	22150	4748	5.91422	LC_P14_N	1	T/NK	CytotoxicCD8T
CELL153_N1_1	21173	4729	4.56714	LC_P14_N	1	T/NK	CytotoxicCD8T
CELL368_N1_1	9141	2517	3.29286	LC_P14_N	6	Epithelial	Epithelial
CELL348_N1_1	8844	2539	3.12076	LC_P14_N	0	Myeloid	Macrophage
CELL481_N1_1	5570	947	2.19031	LC_P14_N	2	T/NK	Naive/MemoryCD4T
CELL225_N1_1	15129	4138	5.95545	LC_P14_N	3	T/NK	NK
CELL232_N1_1	13369	3601	4.96671	LC_P14_N	5	T/NK	Naive/MemoryCD4T
CELL488_N1_1	6743	2520	5.63547	LC_P14_N	3	T/NK	NK
CELL276_N1_1	11082	2928	7.23696	LC_P14_N	0	Myeloid	Macrophage
CELL491_N1_1	6385	2030	4.76116	LC_P14_N	0	Myeloid	Macrophage
CELL534_N1_1	5804	2092	5.06547	LC_P14_N	4	Bcell	Bcell
CELL175_N1_1	19422	4497	4.23231	LC_P14_N	5	T/NK	Naive/MemoryCD4T
CELL523_N1_1	6099	1995	3.78751	LC_P14_N	0	Myeloid	Macrophage
CELL554_N1_1	4367	569	1.58003	LC_P14_N	2	T/NK	Naive/MemoryCD4T
CELL256_N1_1	13276	3223	5.40826	LC_P14_N	0	Myeloid	Macrophage
CELL149_N1_1	22515	4726	6.67999	LC_P14_N	15	Epithelial	Epithelial
CELL131_N1_1	21957	4407	3.62071	LC_P14_N	11	Epithelial	Epithelial
CELL308_N1_1	10114	2701	4.69646	LC_P14_N	0	Myeloid	Macrophage
CELL473_N1_1	6474	2018	3.50633	LC_P14_N	0	Myeloid	Macrophage
CELL561_N1_1	5971	1856	3.91894	LC_P14_N	6	Epithelial	Epithelial
CELL459_N1_1	7387	2124	3.37079	LC_P14_N	0	Myeloid	Macrophage
CELL202_N1_1	16322	4212	4.46636	LC_P14_N	3	T/NK	NK
CELL429_N1_1	6237	1045	2.19657	LC_P14_N	2	T/NK	Naive/MemoryCD4T
CELL271_N1_1	12096	3600	5.03472	LC_P14_N	1	T/NK	CytotoxicCD8T
CELL244_N1_1	14374	3331	4.59162	LC_P14_N	0	Myeloid	Macrophage
CELL208_N1_1	17369	4268	5.53285	LC_P14_N	5	T/NK	Naive/MemoryCD4T
CELL506_N1_1	6275	2025	5.67331	LC_P14_N	8	Epithelial	Epithelial
CELL266_N1_1	11741	3235	3.99455	LC_P14_N	1	T/NK	CytotoxicCD8T
CELL469_N1_1	6743	2052	6.48079	LC_P14_N	0	Myeloid	Macrophage
CELL508_N1_1	5104	821	1.88088	LC_P14_N	2	T/NK	Naive/MemoryCD4T
CELL456_N1_1	6983	2198	5.49907	LC_P14_N	0	Myeloid	Macrophage
CELL267_N1_1	11712	3589	4.23497	LC_P14_N	3	T/NK	NK
CELL514_N1_1	5872	1950	4.34264	LC_P14_N	0	Myeloid	Macrophage
CELL511_N1_1	6103	1930	3.71948	LC_P14_N	0	Myeloid	Macrophage
CELL255_N1_1	13483	3388	4.10888	LC_P14_N	0	Myeloid	Macrophage
CELL406_N1_1	8099	2315	3.69181	LC_P14_N	0	Myeloid	Macrophage
CELL239_N1_1	12917	3605	4.73794	LC_P14_N	14	Myeloid	Monocyte
CELL542_N1_1	4693	713	2.19476	LC_P14_N	2	T/NK	Naive/MemoryCD4T
CELL322_N1_1	8988	2990	4.13885	LC_P14_N	1	T/NK	CytotoxicCD8T
CELL461_N1_1	6163	2085	5.04624	LC_P14_N	0	Myeloid	Macrophage
CELL362_N1_1	8454	2841	4.15188	LC_P14_N	0	Myeloid	Macrophage
CELL414_N1_1	7437	2289	4.45072	LC_P14_N	0	Myeloid	Macrophage
CELL442_N1_1	7535	2306	5.13603	LC_P14_N	11	Epithelial	Epithelial
CELL512_N1_1	4951	771	1.9794	LC_P14_N	2	T/NK	Naive/MemoryCD4T
CELL418_N1_1	7498	2288	4.22779	LC_P14_N	0	Myeloid	Macrophage
CELL296_N1_1	11658	3201	5.22388	LC_P14_N	3	T/NK	NK
CELL445_N1_1	6024	1008	2.49004	LC_P14_N	2	T/NK	Naive/MemoryCD4T
CELL495_N1_1	6267	1903	4.37211	LC_P14_N	6	Epithelial	Epithelial
CELL231_N1_1	11894	2904	5.17908	LC_P14_N	0	Myeloid	Macrophage
CELL307_N1_1	9612	2574	4.90012	LC_P14_N	0	Myeloid	Macrophage
CELL329_N1_1	8882	2575	4.72866	LC_P14_N	0	Myeloid	Macrophage
CELL304_N1_1	10535	3145	5.90413	LC_P14_N	5	T/NK	Naive/MemoryCD4T
CELL440_N1_1	7274	2269	3.73935	LC_P14_N	0	Myeloid	Macrophage
CELL154_N1_1	23533	5119	5.42217	LC_P14_N	1	T/NK	CytotoxicCD8T
CELL250_N1_1	13896	3355	3.95078	LC_P14_N	0	Myeloid	Macrophage
CELL460_N1_1	7091	2130	3.42688	LC_P14_N	6	Epithelial	Epithelial
CELL356_N1_1	9775	3187	5.02302	LC_P14_N	5	T/NK	Naive/MemoryCD4T
CELL212_N1_1	17014	4408	4.28471	LC_P14_N	1	T/NK	CytotoxicCD8T
CELL423_N1_1	6910	2156	3.56006	LC_P14_N	6	Epithelial	Epithelial
CELL158_N1_1	21173	4911	5.06305	LC_P14_N	1	T/NK	CytotoxicCD8T
CELL332_N1_1	7971	1256	2.25819	LC_P14_N	2	T/NK	Naive/MemoryCD4T
CELL281_N1_1	11106	3390	4.76319	LC_P14_N	3	T/NK	NK
CELL222_N1_1	17889	5077	5.42233	LC_P14_N	16	Epithelial	Epithelial
CELL335_N1_1	9114	3160	3.92802	LC_P14_N	1	T/NK	gammadeltaT
CELL425_N1_1	7946	2915	3.90133	LC_P14_N	1	T/NK	CytotoxicCD8T
CELL156_N1_1	19081	4334	3.88344	LC_P14_N	0	Myeloid	Neutrophil
CELL161_N1_1	20174	4736	4.60989	LC_P14_N	1	T/NK	CytotoxicCD8T
CELL358_N1_1	9277	2543	4.43031	LC_P14_N	0	Myeloid	Macrophage
CELL303_N1_1	11227	3471	4.64951	LC_P14_N	1	T/NK	CytotoxicCD8T
CELL419_N1_1	7945	2658	5.72687	LC_P14_N	1	T/NK	CytotoxicCD8T
CELL492_N1_1	6482	1946	4.64363	LC_P14_N	0	Myeloid	Macrophage
CELL444_N1_1	6828	2163	4.34974	LC_P14_N	0	Myeloid	Macrophage
CELL548_N1_1	5836	1893	7.07676	LC_P14_N	0	Myeloid	Macrophage
CELL270_N1_1	11822	3343	3.75571	LC_P14_N	2	T/NK	Naive/MemoryCD4T
CELL210_N1_1	15182	4120	4.63048	LC_P14_N	1	T/NK	CytotoxicCD8T
CELL214_N1_1	14279	3777	4.72722	LC_P14_N	1	T/NK	NK
CELL373_N1_1	8133	2331	7.5126	LC_P14_N	15	Epithelial	Epithelial
CELL176_N1_1	21888	5041	6.23629	LC_P14_N	5	T/NK	Naive/MemoryCD4T
CELL427_N1_1	6910	2250	4.31259	LC_P14_N	0	Myeloid	Macrophage
CELL521_N1_1	6295	2051	6.32248	LC_P14_N	0	Myeloid	Macrophage
CELL522_N1_1	6322	2030	5.91585	LC_P14_N	0	Myeloid	Macrophage
CELL383_N1_1	8332	2901	4.27268	LC_P14_N	14	Myeloid	Monocyte
CELL500_N1_1	6373	2127	4.75443	LC_P14_N	1	T/NK	CytotoxicCD8T
CELL484_N1_1	6372	1974	3.89203	LC_P14_N	0	Myeloid	Macrophage
CELL463_N1_1	6038	2172	4.12388	LC_P14_N	0	Myeloid	Macrophage
CELL234_N1_1	13906	3889	6.72372	LC_P14_N	9	Alveolar	Alveolar
CELL179_N1_1	19900	4441	4.54271	LC_P14_N	10	T/NK	TFH
CELL518_N1_1	5927	1894	6.56319	LC_P14_N	0	Myeloid	Macrophage
CELL487_N1_1	6917	2858	6.30331	LC_P14_N	16	Epithelial	Epithelial
CELL11_N2_1	13206	3163	4.5131	LC_P14_N	0	Myeloid	Macrophage
CELL520_N1_1	6198	1884	5.64698	LC_P14_N	0	Myeloid	Macrophage
CELL345_N1_1	8797	3107	5.45641	LC_P14_N	16	Epithelial	Epithelial
CELL467_N1_1	6430	1955	3.96579	LC_P14_N	0	Myeloid	Macrophage
CELL333_N1_1	9096	2696	3.96878	LC_P14_N	0	Myeloid	Macrophage
CELL361_N1_1	8889	2607	4.71369	LC_P14_N	6	Epithelial	Epithelial
CELL226_N1_1	13814	3266	3.8584	LC_P14_N	0	Myeloid	Macrophage
CELL559_N1_1	4741	815	2.36237	LC_P14_N	2	T/NK	Naive/MemoryCD4T
CELL558_N1_1	5477	1738	4.8019	LC_P14_N	0	Myeloid	Macrophage
CELL285_N1_1	10582	3308	9.09091	LC_P14_N	21	Alveolar	Alveolar
CELL343_N1_1	9793	3168	9.29235	LC_P14_N	16	Epithelial	Epithelial
CELL8_N2_1	17427	4057	4.2635	LC_P14_N	11	Epithelial	Epithelial
CELL403_N1_1	7437	2188	4.43727	LC_P14_N	0	Myeloid	Macrophage
CELL546_N1_1	5536	1865	5.6539	LC_P14_N	0	Myeloid	Macrophage
CELL537_N1_1	5692	1802	4.21644	LC_P14_N	0	Myeloid	Macrophage
CELL394_N1_1	8179	2339	5.85646	LC_P14_N	6	Epithelial	Epithelial
CELL401_N1_1	7442	2244	6.54394	LC_P14_N	0	Myeloid	Macrophage
CELL549_N1_1	5997	1871	3.8019	LC_P14_N	0	Myeloid	Macrophage
CELL160_N1_1	21800	4987	4.65596	LC_P14_N	1	T/NK	CytotoxicCD8T
CELL435_N1_1	6870	1980	3.87191	LC_P14_N	0	Myeloid	Macrophage
CELL557_N1_1	5260	1707	7.88973	LC_P14_N	0	Myeloid	Macrophage
CELL503_N1_1	6657	2521	12.5131	LC_P14_N	11	Epithelial	Epithelial
CELL353_N1_1	8275	2299	7.39577	LC_P14_N	0	Myeloid	Macrophage
CELL564_N1_1	6079	2003	4.24412	LC_P14_N	6	Epithelial	Epithelial
CELL236_N1_1	12979	3606	4.33778	LC_P14_N	1	T/NK	CytotoxicCD8T
CELL200_N1_1	16544	4241	4.27345	LC_P14_N	1	T/NK	CytotoxicCD8T
CELL517_N1_1	6448	2277	7.59926	LC_P14_N	1	T/NK	CytotoxicCD8T
CELL513_N1_1	5919	1934	5.69353	LC_P14_N	0	Myeloid	Macrophage
CELL262_N1_1	13220	3896	4.31165	LC_P14_N	3	T/NK	NK
CELL363_N1_1	8743	2891	4.19764	LC_P14_N	1	T/NK	CytotoxicCD8T
CELL402_N1_1	7245	2280	6.45963	LC_P14_N	0	Myeloid	Macrophage
CELL260_N1_1	12099	2908	3.59534	LC_P14_N	0	Myeloid	Macrophage
CELL535_N1_1	4783	1705	4.43236	LC_P14_N	0	Myeloid	Macrophage
CELL550_N1_1	5695	2222	6.18086	LC_P14_N	1	T/NK	CytotoxicCD8T
CELL320_N1_1	9449	2930	5.40798	LC_P14_N	1	T/NK	NK
CELL483_N1_1	6611	1944	5.11269	LC_P14_N	0	Myeloid	Macrophage
CELL505_N1_1	6051	2076	4.74302	LC_P14_N	0	Myeloid	Macrophage
CELL398_N1_1	8241	2962	4.89018	LC_P14_N	1	T/NK	CytotoxicCD8T
CELL433_N1_1	7084	2527	4.7572	LC_P14_N	3	T/NK	NK
CELL346_N1_1	8239	2514	3.4713	LC_P14_N	15	Epithelial	Epithelial
CELL527_N1_1	5707	1861	4.74855	LC_P14_N	0	Myeloid	Macrophage
CELL391_N1_1	8435	2394	5.54831	LC_P14_N	0	Myeloid	Macrophage
CELL217_N1_1	14884	3898	4.72991	LC_P14_N	1	T/NK	CytotoxicCD8T
CELL325_N1_1	9590	3189	6.68405	LC_P14_N	3	T/NK	NK
CELL499_N1_1	6235	1996	3.36808	LC_P14_N	0	Myeloid	Macrophage
CELL437_N1_1	7505	2846	5.62292	LC_P14_N	13	Epithelial	Ciliated
CELL392_N1_1	7818	2468	5.00128	LC_P14_N	8	Epithelial	Epithelial
CELL365_N1_1	8235	2205	2.92653	LC_P14_N	0	Myeloid	Macrophage
CELL381_N1_1	7599	2498	3.56626	LC_P14_N	9	Alveolar	Alveolar
CELL431_N1_1	6665	2094	5.37134	LC_P14_N	0	Myeloid	Macrophage
CELL489_N1_1	6010	2367	5.22463	LC_P14_N	14	Myeloid	Macrophage
CELL380_N1_1	8573	2774	4.44419	LC_P14_N	3	T/NK	NK
CELL313_N1_1	11213	3575	6.13574	LC_P14_N	16	Epithelial	Epithelial
CELL468_N1_1	6931	2301	4.93435	LC_P14_N	6	Epithelial	Epithelial
CELL390_N1_1	6734	2120	7.78141	LC_P14_N	6	Epithelial	Epithelial
CELL318_N1_1	10366	3289	7.12908	LC_P14_N	21	Alveolar	Alveolar
CELL404_N1_1	8139	2400	4.36172	LC_P14_N	0	Myeloid	Macrophage
CELL430_N1_1	7850	2324	3.65605	LC_P14_N	0	Myeloid	Macrophage
CELL421_N1_1	8136	2906	4.83038	LC_P14_N	1	T/NK	CytotoxicCD8T
CELL220_N1_1	14553	4162	6.89205	LC_P14_N	9	Alveolar	Alveolar
CELL504_N1_1	5779	2339	5.84876	LC_P14_N	14	Myeloid	Monocyte
CELL374_N1_1	7816	2256	3.00665	LC_P14_N	0	Myeloid	Macrophage
CELL422_N1_1	7469	2343	3.6685	LC_P14_N	19	Mast	MAST
CELL516_N1_1	6155	1967	5.13404	LC_P14_N	0	Myeloid	Macrophage
CELL569_N1_1	5316	1879	4.55229	LC_P14_N	11	Epithelial	Epithelial
CELL432_N1_1	7371	2610	5.53521	LC_P14_N	1	T/NK	CytotoxicCD8T
CELL233_N1_1	14656	3504	3.53439	LC_P14_N	0	Myeloid	Macrophage
CELL528_N1_1	5831	1802	3.84154	LC_P14_N	0	Myeloid	Macrophage
CELL455_N1_1	6547	2031	5.33069	LC_P14_N	0	Myeloid	Macrophage
CELL412_N1_1	7602	2611	6.03788	LC_P14_N	3	T/NK	NK
CELL299_N1_1	10161	3136	11.4949	LC_P14_N	1	T/NK	CytotoxicCD8T
CELL471_N1_1	6487	1946	3.56097	LC_P14_N	0	Myeloid	Macrophage
CELL359_N1_1	7934	2650	5.74742	LC_P14_N	3	T/NK	NK
CELL539_N1_1	5609	2107	5.91906	LC_P14_N	1	T/NK	CytotoxicCD8T
CELL228_N1_1	14449	4098	4.7685	LC_P14_N	3	T/NK	NK
CELL396_N1_1	7607	2657	6.30998	LC_P14_N	3	T/NK	NK
CELL464_N1_1	7182	2761	4.14926	LC_P14_N	4	Bcell	Bcell
CELL478_N1_1	6676	2394	5.82684	LC_P14_N	1	T/NK	CytotoxicCD8T
CELL485_N1_1	6023	1876	5.36278	LC_P14_N	0	Myeloid	Macrophage
CELL567_N1_1	4916	1641	5.67535	LC_P14_N	6	Epithelial	Epithelial
CELL482_N1_1	7013	2930	5.50406	LC_P14_N	16	Epithelial	Epithelial
CELL573_N1_1	5122	1675	4.84186	LC_P14_N	0	Myeloid	Macrophage
CELL360_N1_1	8366	3029	4.78126	LC_P14_N	21	Alveolar	Alveolar
CELL543_N1_1	5585	1810	4.36885	LC_P14_N	0	Myeloid	Macrophage
CELL337_N1_1	9700	3575	5.40206	LC_P14_N	17	Fibroblasts	Fibroblast
CELL532_N1_1	5643	1790	3.45561	LC_P14_N	6	Epithelial	Epithelial
CELL441_N1_1	6399	2163	3.79747	LC_P14_N	0	Myeloid	Macrophage
CELL501_N1_1	6130	2123	8.45024	LC_P14_N	1	T/NK	CytotoxicCD8T
CELL553_N1_1	5496	1692	2.49272	LC_P14_N	0	Myeloid	Macrophage
CELL293_N1_1	11236	3595	5.62478	LC_P14_N	13	Epithelial	Ciliated
CELL571_N1_1	5929	2384	6.10558	LC_P14_N	1	T/NK	Naive/MemoryCD8T
CELL707_N1_2	12100	3769	16.1736	LC_P14_T	1	T/NK	gammadeltaT
CELL576_N1_2	15462	4155	14.0409	LC_P14_T	10	T/NK	TFH
CELL357_N1_2	24327	5481	13.0883	LC_P14_T	13	Epithelial	Ciliated
CELL1074_N1_2	5263	1826	14.2884	LC_P14_T	5	T/NK	Naive/MemoryCD4T
CELL583_N1_2	15301	4264	16.1035	LC_P14_T	1	T/NK	Naive/MemoryCD4T
CELL496_N1_2	17666	4401	13.359	LC_P14_T	5	T/NK	Naive/MemoryCD4T
CELL484_N1_2	16763	4066	13.2256	LC_P14_T	5	T/NK	Naive/MemoryCD4T
CELL516_N1_2	18220	4689	14.3908	LC_P14_T	10	T/NK	TFH
CELL923_N1_2	7725	2634	16.9838	LC_P14_T	1	T/NK	CytotoxicCD8T
CELL429_N1_2	19591	4565	12.4904	LC_P14_T	19	Mast	MAST
CELL445_N1_2	18133	4353	13.2411	LC_P14_T	5	T/NK	Naive/MemoryCD4T
CELL431_N1_2	19432	4441	17.1933	LC_P14_T	15	Epithelial	Epithelial
CELL578_N1_2	14795	4100	14.0994	LC_P14_T	1	T/NK	ExhaustedCD8T
CELL722_N1_2	11465	3295	18.587	LC_P14_T	15	Epithelial	Epithelial
CELL470_N1_2	18551	4538	14.8294	LC_P14_T	19	Mast	MAST
CELL524_N1_2	16415	4318	17.5388	LC_P14_T	13	Epithelial	Ciliated
CELL359_N1_2	24699	4661	17.9157	LC_P14_T	15	Epithelial	Epithelial
CELL376_N1_2	22894	5331	18.6206	LC_P14_T	13	Epithelial	Ciliated
CELL756_N1_2	10749	3225	12.4198	LC_P14_T	1	T/NK	CytotoxicCD8T
CELL387_N1_2	24089	5251	14.928	LC_P14_T	4	Bcell	Bcell
CELL653_N1_2	12803	3450	25.8221	LC_P14_T	2	T/NK	Naive/MemoryCD4T
CELL481_N1_2	17240	4314	22.0244	LC_P14_T	13	Epithelial	Ciliated
CELL570_N1_2	16402	4238	17.126	LC_P14_T	4	Bcell	Bcell
CELL404_N1_2	18804	4659	13.9332	LC_P14_T	13	Epithelial	Epithelial
CELL594_N1_2	15474	4026	14.2239	LC_P14_T	10	T/NK	Naive/MemoryCD4T
CELL869_N1_2	8801	2879	13.6348	LC_P14_T	1	T/NK	ExhaustedCD8T
CELL668_N1_2	12928	3618	15.362	LC_P14_T	1	T/NK	CytotoxicCD8T
CELL1087_N1_2	4845	2088	17.3994	LC_P14_T	13	Epithelial	Ciliated
CELL566_N1_2	15074	3911	17.1885	LC_P14_T	2	T/NK	Naive/MemoryCD4T
CELL449_N1_2	17808	4593	12.646	LC_P14_T	10	T/NK	Treg
CELL942_N1_2	6992	2317	16.3473	LC_P14_T	19	Mast	MAST
CELL378_N1_2	20632	4986	13.7311	LC_P14_T	13	Epithelial	Epithelial
CELL507_N1_2	18157	4465	16.3298	LC_P14_T	4	Bcell	Bcell
CELL556_N1_2	15846	4096	17.0579	LC_P14_T	7	Myeloid	Macrophage
CELL432_N1_2	20783	4849	10.8983	LC_P14_T	13	Epithelial	Ciliated
CELL455_N1_2	17833	4319	14.3834	LC_P14_T	4	Bcell	Bcell
CELL407_N1_2	22333	5109	10.2808	LC_P14_T	13	Epithelial	Epithelial
CELL809_N1_2	8578	2885	22.4994	LC_P14_T	13	Epithelial	Ciliated
CELL399_N1_2	22385	5266	19.0172	LC_P14_T	13	Epithelial	Ciliated
CELL622_N1_2	14326	4102	16.1385	LC_P14_T	10	T/NK	Naive/MemoryCD4T
CELL355_N1_2	23165	5339	16.1925	LC_P14_T	13	Epithelial	Epithelial
CELL883_N1_2	7808	2318	17.7126	LC_P14_T	8	Epithelial	Epithelial
CELL542_N1_2	16328	4280	14.4231	LC_P14_T	5	T/NK	Naive/MemoryCD4T
CELL368_N1_2	21808	5024	15.7511	LC_P14_T	13	Epithelial	Epithelial
CELL489_N1_2	16244	4117	25.4248	LC_P14_T	13	Epithelial	Ciliated
CELL717_N1_2	11177	3319	16.3192	LC_P14_T	1	T/NK	CytotoxicCD8T
CELL796_N1_2	8826	2550	14.3553	LC_P14_T	15	Epithelial	Epithelial
CELL480_N1_2	17894	4738	21.7838	LC_P14_T	13	Epithelial	Ciliated
CELL784_N1_2	9455	2852	22.6547	LC_P14_T	2	T/NK	Naive/MemoryCD4T
CELL438_N1_2	17762	4372	28.8425	LC_P14_T	13	Epithelial	Ciliated
CELL701_N1_2	12191	3607	24.9118	LC_P14_T	8	Epithelial	Epithelial
CELL513_N1_2	17058	4220	14.6617	LC_P14_T	5	T/NK	Naive/MemoryCD4T
CELL939_N1_2	7544	2624	16.9804	LC_P14_T	2	T/NK	Naive/MemoryCD4T
CELL1170_N1_2	5388	2312	18.931	LC_P14_T	6	Epithelial	Epithelial
CELL381_N1_2	23488	5192	14.1519	LC_P14_T	10	T/NK	Treg
CELL575_N1_2	16675	4318	16.7736	LC_P14_T	1	T/NK	gammadeltaT
CELL933_N1_2	9679	1858	11.1375	LC_P14_T	18	Bcell	IgG+Plasma
CELL1140_N1_2	4590	1644	15.6863	LC_P14_T	15	Epithelial	Epithelial
CELL1114_N1_2	4826	1765	23.1247	LC_P14_T	2	T/NK	Naive/MemoryCD4T
CELL993_N1_2	6124	2156	24.9184	LC_P14_T	2	T/NK	Naive/MemoryCD8T
CELL360_N1_2	23271	5169	18.7658	LC_P14_T	13	Epithelial	Ciliated
CELL647_N1_2	12504	3641	12.62	LC_P14_T	1	T/NK	CytotoxicCD8T
CELL495_N1_2	18909	4737	15.3842	LC_P14_T	1	T/NK	CytotoxicCD8T
CELL887_N1_2	7953	2847	15.7928	LC_P14_T	1	T/NK	CytotoxicCD8T
CELL663_N1_2	12550	3627	15.2032	LC_P14_T	1	T/NK	CytotoxicCD8T
CELL554_N1_2	17575	4253	13.9687	LC_P14_T	4	Bcell	Bcell
CELL587_N1_2	14692	3691	15.8113	LC_P14_T	15	Epithelial	Epithelial
CELL754_N1_2	9954	2793	17.8119	LC_P14_T	15	Epithelial	Epithelial
CELL836_N1_2	8449	2946	13.0548	LC_P14_T	10	T/NK	TFH
CELL970_N1_2	7065	2721	21.288	LC_P14_T	13	Epithelial	Ciliated
CELL1151_N1_2	4282	1628	20.2008	LC_P14_T	6	Epithelial	Epithelial
CELL862_N1_2	8183	2594	21.1169	LC_P14_T	2	T/NK	CytotoxicCD8T
CELL910_N1_2	7889	2459	18.8871	LC_P14_T	5	T/NK	Naive/MemoryCD4T
CELL866_N1_2	8200	2526	14.2561	LC_P14_T	8	Epithelial	Ciliated
CELL486_N1_2	19652	5059	14.4616	LC_P14_T	3	T/NK	NK
CELL679_N1_2	11251	3227	23.4201	LC_P14_T	13	Epithelial	Ciliated
CELL558_N1_2	17393	4337	15.2015	LC_P14_T	5	T/NK	Naive/MemoryCD4T
CELL391_N1_2	20786	4651	13.5331	LC_P14_T	4	Bcell	Bcell
CELL488_N1_2	19168	4671	18.4578	LC_P14_T	4	Bcell	Bcell
CELL788_N1_2	10310	3483	17.2551	LC_P14_T	1	T/NK	Naive/MemoryCD8T
CELL537_N1_2	15067	3794	16.4399	LC_P14_T	10	T/NK	TFH
CELL1143_N1_2	5097	2021	13.2235	LC_P14_T	8	Epithelial	Epithelial
CELL420_N1_2	18735	4446	15.431	LC_P14_T	15	Epithelial	Epithelial
CELL686_N1_2	12985	3741	18.8294	LC_P14_T	4	Bcell	Bcell
CELL521_N1_2	19273	4726	14.1182	LC_P14_T	10	T/NK	TFH
CELL650_N1_2	12315	3756	11.0922	LC_P14_T	13	Epithelial	Epithelial
CELL780_N1_2	9810	2950	13.9042	LC_P14_T	1	T/NK	CytotoxicCD8T
CELL718_N1_2	11298	3493	17.5606	LC_P14_T	13	Epithelial	Ciliated
CELL469_N1_2	19761	4764	15.6672	LC_P14_T	1	T/NK	TFH
CELL950_N1_2	7183	2514	17.7363	LC_P14_T	5	T/NK	Naive/MemoryCD4T
CELL588_N1_2	16152	4371	15.2179	LC_P14_T	5	T/NK	Naive/MemoryCD4T
CELL659_N1_2	12153	3549	18.4893	LC_P14_T	4	Bcell	Bcell
CELL3_N2_2	16611	4230	15.8148	LC_P14_T	10	T/NK	TFH
CELL419_N1_2	21609	5002	14.6374	LC_P14_T	4	Bcell	Bcell
CELL475_N1_2	19365	4663	14.5985	LC_P14_T	6	Epithelial	Epithelial
CELL672_N1_2	12903	3689	14.1207	LC_P14_T	4	Bcell	Bcell
CELL384_N1_2	21218	4750	26.5718	LC_P14_T	13	Epithelial	Ciliated
CELL532_N1_2	15856	3737	16.2967	LC_P14_T	15	Epithelial	Epithelial
CELL745_N1_2	10249	3292	18.6555	LC_P14_T	13	Epithelial	Ciliated
CELL648_N1_2	12578	3762	13.3964	LC_P14_T	1	T/NK	ExhaustedCD8T
CELL757_N1_2	11510	3573	15.3258	LC_P14_T	1	T/NK	ExhaustedCD8T
CELL863_N1_2	8756	2245	16.1946	LC_P14_T	15	Epithelial	Epithelial
CELL508_N1_2	15611	4181	20.6905	LC_P14_T	13	Epithelial	Ciliated
CELL598_N1_2	15767	4041	14.6699	LC_P14_T	19	Mast	MAST
CELL607_N1_2	15189	4199	14.0299	LC_P14_T	1	T/NK	CytotoxicCD8T
CELL801_N1_2	9840	3132	15.3354	LC_P14_T	1	T/NK	ExhaustedCD8T
CELL394_N1_2	24561	5457	14.2217	LC_P14_T	6	Epithelial	Epithelial
CELL646_N1_2	12257	3677	17.7939	LC_P14_T	13	Epithelial	Ciliated
CELL457_N1_2	19756	4785	13.2011	LC_P14_T	1	T/NK	ExhaustedCD8T
CELL920_N1_2	6996	2433	20.3116	LC_P14_T	1	T/NK	CytotoxicCD8T
CELL571_N1_2	16676	4473	14.3799	LC_P14_T	10	T/NK	Treg
CELL341_N1_2	24988	4529	19.8535	LC_P14_T	15	Epithelial	Epithelial
CELL446_N1_2	17568	4265	24.3169	LC_P14_T	13	Epithelial	Ciliated
CELL911_N1_2	7400	2575	13.6351	LC_P14_T	5	T/NK	Naive/MemoryCD4T
CELL758_N1_2	10805	3283	13.5123	LC_P14_T	1	T/NK	CytotoxicCD8T
CELL595_N1_2	15623	4198	12.9745	LC_P14_T	1	T/NK	CytotoxicCD8T
CELL483_N1_2	18021	4497	15.5985	LC_P14_T	1	T/NK	CytotoxicCD8T
CELL655_N1_2	12429	3585	14.0719	LC_P14_T	5	T/NK	Naive/MemoryCD4T
CELL641_N1_2	13434	3894	17.5599	LC_P14_T	3	T/NK	NK
CELL762_N1_2	10498	2785	13.2501	LC_P14_T	15	Epithelial	Epithelial
CELL523_N1_2	15448	4121	12.9013	LC_P14_T	1	T/NK	ExhaustedCD8T
CELL505_N1_2	17131	4129	15.1772	LC_P14_T	15	Epithelial	Epithelial
CELL533_N1_2	16081	4261	16.0313	LC_P14_T	5	T/NK	CytotoxicCD8T
CELL572_N1_2	17898	4788	15.3034	LC_P14_T	3	T/NK	NK
CELL497_N1_2	16567	4377	15.2291	LC_P14_T	1	T/NK	gammadeltaT
CELL428_N1_2	20074	4777	14.5661	LC_P14_T	5	T/NK	Naive/MemoryCD4T
CELL579_N1_2	13849	4050	21.7922	LC_P14_T	13	Epithelial	Ciliated
CELL674_N1_2	12244	3680	13.0513	LC_P14_T	1	T/NK	CytotoxicCD8T
CELL956_N1_2	7175	2332	15.3031	LC_P14_T	8	Epithelial	Epithelial
CELL400_N1_2	18446	4813	16.8275	LC_P14_T	13	Epithelial	Epithelial
CELL644_N1_2	12821	3464	12.8071	LC_P14_T	8	Epithelial	Epithelial
CELL498_N1_2	18452	4205	15.5051	LC_P14_T	20	Endothelial	Endothelial
CELL540_N1_2	17986	4826	14.5168	LC_P14_T	1	T/NK	CytotoxicCD8T
CELL403_N1_2	20885	4584	24.1034	LC_P14_T	13	Epithelial	Ciliated
CELL433_N1_2	19536	4375	13.6466	LC_P14_T	5	T/NK	Naive/MemoryCD4T
CELL914_N1_2	6807	2508	10.7096	LC_P14_T	10	T/NK	Treg
CELL466_N1_2	18864	4603	14.6841	LC_P14_T	5	T/NK	Naive/MemoryCD4T
CELL638_N1_2	14244	3925	15.2064	LC_P14_T	5	T/NK	CytotoxicCD8T
CELL379_N1_2	22635	4449	17.9015	LC_P14_T	15	Epithelial	Epithelial
CELL1127_N1_2	4072	1590	27.9224	LC_P14_T	16	Epithelial	Epithelial
CELL563_N1_2	16389	4319	14.467	LC_P14_T	1	T/NK	CytotoxicCD8T
CELL434_N1_2	19233	4499	17.1476	LC_P14_T	18	Bcell	IgG+Plasma
CELL548_N1_2	16106	4371	14.6778	LC_P14_T	1	T/NK	CytotoxicCD8T
CELL377_N1_2	23428	5404	15.5071	LC_P14_T	13	Epithelial	Epithelial
CELL811_N1_2	7758	2636	15.5968	LC_P14_T	13	Epithelial	Ciliated
CELL504_N1_2	17575	4314	16.4097	LC_P14_T	5	T/NK	Naive/MemoryCD4T
CELL547_N1_2	16720	4415	14.5694	LC_P14_T	1	T/NK	CytotoxicCD8T
CELL633_N1_2	12915	3623	14.2083	LC_P14_T	1	T/NK	CytotoxicCD8T
CELL752_N1_2	11286	3473	21.026	LC_P14_T	1	T/NK	Naive/MemoryCD4T
CELL414_N1_2	20782	4987	17.9194	LC_P14_T	1	T/NK	CytotoxicCD8T
CELL351_N1_2	24571	5657	16.2468	LC_P14_T	13	Epithelial	Ciliated
CELL915_N1_2	7985	2780	14.1641	LC_P14_T	1	T/NK	TFH
CELL921_N1_2	7537	2548	13.1485	LC_P14_T	1	T/NK	CytotoxicCD8T
CELL642_N1_2	12927	3523	13.8547	LC_P14_T	4	Bcell	Bcell
CELL695_N1_2	11286	3160	17.4641	LC_P14_T	4	Bcell	Bcell
CELL1078_N1_2	5338	1973	17.6845	LC_P14_T	2	Epithelial	Epithelial
CELL786_N1_2	11913	3535	16.9227	LC_P14_T	1	T/NK	CytotoxicCD8T
CELL1144_N1_2	4447	1679	17.2476	LC_P14_T	2	T/NK	Naive/MemoryCD8T
CELL534_N1_2	15703	4310	12.9593	LC_P14_T	20	Endothelial	Endothelial
CELL549_N1_2	16311	4403	16.3325	LC_P14_T	5	T/NK	Naive/MemoryCD4T
CELL604_N1_2	13562	4056	16.8191	LC_P14_T	13	Epithelial	Ciliated
CELL603_N1_2	14807	4168	14.4324	LC_P14_T	5	T/NK	CytotoxicCD8T
CELL661_N1_2	11861	3487	17.039	LC_P14_T	5	T/NK	Naive/MemoryCD4T
CELL878_N1_2	8606	2843	15.5008	LC_P14_T	5	T/NK	Naive/MemoryCD4T
CELL425_N1_2	21874	5204	14.4784	LC_P14_T	1	T/NK	ExhaustedCD8T
CELL515_N1_2	18318	4611	15.089	LC_P14_T	1	T/NK	ExhaustedCD8T
CELL510_N1_2	16069	4260	12.6704	LC_P14_T	1	T/NK	CytotoxicCD8T
CELL559_N1_2	15673	3788	17.4568	LC_P14_T	4	Bcell	Bcell
CELL678_N1_2	12419	3130	11.1764	LC_P14_T	15	Epithelial	Epithelial
CELL536_N1_2	15873	4242	14.3577	LC_P14_T	1	T/NK	CytotoxicCD8T
CELL1121_N1_2	4918	1610	21.4518	LC_P14_T	6	Epithelial	Epithelial
CELL901_N1_2	7606	2519	13.5551	LC_P14_T	1	T/NK	CytotoxicCD8T
CELL372_N1_2	23633	5421	16.7097	LC_P14_T	13	Epithelial	Ciliated
CELL1136_N1_2	4838	1785	20.1323	LC_P14_T	15	Epithelial	Epithelial
CELL656_N1_2	11943	3517	20.0955	LC_P14_T	1	T/NK	CytotoxicCD8T
CELL405_N1_2	22328	5036	14.3855	LC_P14_T	4	Bcell	Bcell
CELL472_N1_2	17034	4312	16.1031	LC_P14_T	15	Epithelial	Epithelial
CELL476_N1_2	17832	4702	13.1673	LC_P14_T	1	T/NK	ExhaustedCD8T
CELL944_N1_2	7306	1990	12.565	LC_P14_T	15	Epithelial	Epithelial
CELL526_N1_2	18057	4506	15.1742	LC_P14_T	5	T/NK	CytotoxicCD8T
CELL829_N1_2	11105	2809	14.4439	LC_P14_T	18	Bcell	IgG+Plasma
CELL873_N1_2	7627	2561	15.5894	LC_P14_T	1	T/NK	CytotoxicCD8T
CELL626_N1_2	14289	3722	15.2915	LC_P14_T	19	Mast	MAST
CELL557_N1_2	15230	4167	14.5634	LC_P14_T	4	Bcell	Bcell
CELL961_N1_2	6507	2112	18.7798	LC_P14_T	5	T/NK	CytotoxicCD8T
CELL12_N2_2	16181	4289	14.2204	LC_P14_T	1	T/NK	CytotoxicCD8T
CELL569_N1_2	15553	4189	15.6561	LC_P14_T	2	T/NK	Naive/MemoryCD4T
CELL582_N1_2	14105	4008	13.5413	LC_P14_T	1	T/NK	ExhaustedCD8T
CELL1038_N1_2	5649	2252	14.0379	LC_P14_T	1	T/NK	CytotoxicCD8T
CELL706_N1_2	13072	3872	18.4364	LC_P14_T	4	Bcell	Bcell
CELL816_N1_2	8864	2843	21.3222	LC_P14_T	15	Epithelial	Epithelial
CELL393_N1_2	23369	4988	14.8359	LC_P14_T	19	Mast	MAST
CELL739_N1_2	10726	3402	16.0265	LC_P14_T	1	T/NK	CytotoxicCD8T
CELL1094_N1_2	4810	1917	12.3493	LC_P14_T	13	Epithelial	Ciliated
CELL528_N1_2	15535	3938	12.43	LC_P14_T	19	Mast	MAST
CELL861_N1_2	7297	2381	19.8027	LC_P14_T	5	T/NK	CytotoxicCD8T
CELL535_N1_2	16272	4393	15.6957	LC_P14_T	1	T/NK	CytotoxicCD8T
CELL682_N1_2	13467	3889	15.7645	LC_P14_T	10	T/NK	TFH
CELL493_N1_2	17775	4018	14.9873	LC_P14_T	4	Bcell	Bcell
CELL437_N1_2	18771	4709	12.8123	LC_P14_T	10	T/NK	Treg
CELL366_N1_2	24982	5328	13.1855	LC_P14_T	13	Epithelial	Epithelial
CELL854_N1_2	8736	2893	14.1712	LC_P14_T	1	T/NK	CytotoxicCD8T
CELL530_N1_2	18030	4392	15.1192	LC_P14_T	4	Bcell	Bcell
CELL721_N1_2	10105	2496	8.78773	LC_P14_T	15	Epithelial	Epithelial
CELL565_N1_2	15452	4306	13.3187	LC_P14_T	3	T/NK	NK
CELL903_N1_2	7831	2375	19.2313	LC_P14_T	8	Epithelial	Epithelial
CELL609_N1_2	13990	3919	13.2023	LC_P14_T	4	Bcell	Bcell
CELL458_N1_2	17137	4469	20.0268	LC_P14_T	13	Epithelial	Ciliated
CELL1131_N1_2	4386	1911	17.1911	LC_P14_T	20	Endothelial	Endothelial
CELL413_N1_2	21988	5042	13.8712	LC_P14_T	19	Mast	MAST
CELL676_N1_2	12184	3644	11.1376	LC_P14_T	13	Epithelial	Ciliated
CELL845_N1_2	8481	2875	15.3166	LC_P14_T	1	T/NK	Naive/MemoryCD4T
CELL987_N1_2	5607	1865	20.2069	LC_P14_T	2	T/NK	Naive/MemoryCD4T
CELL346_N1_2	23606	5334	18.1691	LC_P14_T	13	Epithelial	Ciliated
CELL804_N1_2	9798	2880	12.2678	LC_P14_T	1	T/NK	CytotoxicCD8T
CELL447_N1_2	17749	4608	20.0237	LC_P14_T	13	Epithelial	Ciliated
CELL814_N1_2	9301	3025	15.4392	LC_P14_T	10	T/NK	TFH
CELL1142_N1_2	4487	1778	15.7789	LC_P14_T	1	T/NK	CytotoxicCD8T
CELL444_N1_2	14518	3568	27.7449	LC_P14_T	13	Epithelial	Ciliated
CELL531_N1_2	15339	3602	15.1183	LC_P14_T	15	Epithelial	Epithelial
CELL985_N1_2	6810	2163	16.8722	LC_P14_T	8	Epithelial	Epithelial
CELL842_N1_2	8301	2814	16.4318	LC_P14_T	17	Fibroblasts	Fibroblast
CELL913_N1_2	7091	2313	26.7381	LC_P14_T	6	Epithelial	Epithelial
CELL577_N1_2	15038	4234	15.5273	LC_P14_T	13	Epithelial	Ciliated
CELL385_N1_2	22384	5214	15.1626	LC_P14_T	10	T/NK	Treg
CELL789_N1_2	9684	2974	14.8699	LC_P14_T	4	Bcell	Bcell
CELL397_N1_2	20128	5204	12.9819	LC_P14_T	13	Epithelial	Epithelial
CELL666_N1_2	12298	3421	16.4742	LC_P14_T	5	T/NK	Naive/MemoryCD4T
CELL905_N1_2	7934	2740	14.3937	LC_P14_T	1	T/NK	CytotoxicCD8T
CELL697_N1_2	13116	3888	11.9549	LC_P14_T	13	Epithelial	Epithelial
CELL684_N1_2	11085	3255	25.2143	LC_P14_T	13	Epithelial	Ciliated
CELL485_N1_2	16244	3909	12.3553	LC_P14_T	5	T/NK	Naive/MemoryCD4T
CELL473_N1_2	19014	4723	14.7786	LC_P14_T	1	T/NK	CytotoxicCD8T
CELL957_N1_2	6617	2312	12.6039	LC_P14_T	19	Mast	MAST
CELL649_N1_2	13482	3982	13.8333	LC_P14_T	1	T/NK	CytotoxicCD8T
CELL819_N1_2	8994	2870	16.978	LC_P14_T	1	T/NK	Naive/MemoryCD8T
CELL891_N1_2	7908	2739	16.8311	LC_P14_T	5	T/NK	Naive/MemoryCD4T
CELL467_N1_2	19389	4736	14.7867	LC_P14_T	1	T/NK	CytotoxicCD8T
CELL454_N1_2	20442	5052	16.5003	LC_P14_T	13	Epithelial	Ciliated
CELL685_N1_2	12627	3397	18.8643	LC_P14_T	19	Mast	MAST
CELL553_N1_2	14923	3921	14.1124	LC_P14_T	1	T/NK	CytotoxicCD8T
CELL543_N1_2	17871	4258	15.8245	LC_P14_T	19	Mast	MAST
CELL416_N1_2	19938	4753	13.7827	LC_P14_T	1	T/NK	CytotoxicCD8T
CELL1014_N1_2	6561	2288	16.3542	LC_P14_T	2	T/NK	Naive/MemoryCD4T
CELL487_N1_2	15295	3885	15.5149	LC_P14_T	15	Epithelial	Epithelial
CELL539_N1_2	18723	4710	16.2688	LC_P14_T	10	T/NK	TFH
CELL525_N1_2	16144	4376	13.5778	LC_P14_T	1	T/NK	CytotoxicCD8T
CELL490_N1_2	17105	4086	15.0716	LC_P14_T	5	Epithelial	Epithelial
CELL362_N1_2	24750	5557	19.2202	LC_P14_T	13	Epithelial	Ciliated
CELL1004_N1_2	6156	2319	10.3314	LC_P14_T	13	Epithelial	Ciliated
CELL791_N1_2	9218	3050	16.164	LC_P14_T	1	T/NK	CytotoxicCD8T
CELL709_N1_2	10598	3369	18.2582	LC_P14_T	13	Epithelial	Ciliated
CELL704_N1_2	11636	3525	15.8989	LC_P14_T	1	T/NK	CytotoxicCD8T
CELL343_N1_2	22205	4749	28.2819	LC_P14_T	13	Epithelial	Epithelial
CELL613_N1_2	13377	3808	12.985	LC_P14_T	1	T/NK	ExhaustedCD8T
CELL1059_N1_2	5894	2180	11.605	LC_P14_T	8	Epithelial	Epithelial
CELL725_N1_2	11418	3545	17.0082	LC_P14_T	1	T/NK	ExhaustedCD8T
CELL995_N1_2	7121	1987	18.8597	LC_P14_T	4	Bcell	Bcell
CELL440_N1_2	22039	5176	10.9215	LC_P14_T	13	Epithelial	Ciliated
CELL520_N1_2	16455	4383	14.1781	LC_P14_T	1	T/NK	TFH
CELL951_N1_2	6007	2211	19.5938	LC_P14_T	20	Endothelial	Endothelial
CELL654_N1_2	12101	3446	14.5277	LC_P14_T	5	T/NK	CytotoxicCD8T
CELL435_N1_2	20642	4968	13.6566	LC_P14_T	1	T/NK	CytotoxicCD8T
CELL465_N1_2	18670	4596	14.1939	LC_P14_T	4	Bcell	Bcell
CELL606_N1_2	15964	4498	11.7514	LC_P14_T	13	Epithelial	Ciliated
CELL664_N1_2	11727	3208	15.9376	LC_P14_T	8	Epithelial	Epithelial
CELL561_N1_2	14666	4096	13.9234	LC_P14_T	1	T/NK	CytotoxicCD8T
CELL714_N1_2	12174	3538	18.6217	LC_P14_T	1	T/NK	CytotoxicCD8T
CELL750_N1_2	10953	3443	13.7862	LC_P14_T	1	T/NK	CytotoxicCD8T
CELL775_N1_2	9707	2906	14.711	LC_P14_T	1	T/NK	CytotoxicCD8T
CELL727_N1_2	11747	3730	18.3366	LC_P14_T	2	T/NK	Naive/MemoryCD4T
CELL415_N1_2	21806	5209	13.6293	LC_P14_T	1	T/NK	CytotoxicCD8T
CELL546_N1_2	18058	4300	24.4158	LC_P14_T	10	T/NK	Naive/MemoryCD4T
CELL1045_N1_2	5883	2259	17.0491	LC_P14_T	2	T/NK	Naive/MemoryCD4T
CELL1105_N1_2	5035	1879	15.8292	LC_P14_T	8	Epithelial	Epithelial
CELL1155_N1_2	4486	1811	16.5181	LC_P14_T	2	T/NK	Naive/MemoryCD4T
CELL611_N1_2	13220	3744	13.472	LC_P14_T	3	T/NK	NK
CELL637_N1_2	14142	3968	14.6797	LC_P14_T	4	Bcell	Bcell
CELL1089_N1_2	5773	2218	15.0875	LC_P14_T	8	Epithelial	Epithelial
CELL715_N1_2	11661	3448	14.3641	LC_P14_T	1	T/NK	CytotoxicCD8T
CELL544_N1_2	16947	4540	14.091	LC_P14_T	1	T/NK	CytotoxicCD8T
CELL527_N1_2	14060	3844	21.8065	LC_P14_T	13	Epithelial	Ciliated
CELL408_N1_2	22415	5279	13.2768	LC_P14_T	5	T/NK	CytotoxicCD8T
CELL424_N1_2	23065	5447	15.5994	LC_P14_T	1	T/NK	TFH
CELL735_N1_2	11374	3237	15.2629	LC_P14_T	8	Epithelial	Epithelial
CELL468_N1_2	17419	4403	9.29445	LC_P14_T	13	Epithelial	Ciliated
CELL1147_N1_2	4664	1922	15.1372	LC_P14_T	2	T/NK	Naive/MemoryCD8T
CELL994_N1_2	5819	2206	15.2432	LC_P14_T	13	Epithelial	Ciliated
CELL741_N1_2	12179	3540	15.2968	LC_P14_T	1	T/NK	CytotoxicCD8T
CELL1044_N1_2	5421	2132	14.3147	LC_P14_T	5	T/NK	Naive/MemoryCD4T
CELL589_N1_2	15603	4351	15.0868	LC_P14_T	1	T/NK	TFH
CELL792_N1_2	9716	2894	15.3973	LC_P14_T	5	T/NK	Naive/MemoryCD4T
CELL1026_N1_2	6163	2320	11.7151	LC_P14_T	13	Epithelial	Ciliated
CELL902_N1_2	7323	2670	14.434	LC_P14_T	1	T/NK	Naive/MemoryCD4T
CELL747_N1_2	9659	2663	10.1563	LC_P14_T	15	Epithelial	Epithelial
CELL616_N1_2	15510	4048	14.4681	LC_P14_T	5	T/NK	Naive/MemoryCD4T
CELL463_N1_2	19943	5059	12.6962	LC_P14_T	1	T/NK	CytotoxicCD8T
CELL1133_N1_2	4563	1753	16.8968	LC_P14_T	16	Epithelial	Epithelial
CELL1125_N1_2	4607	1634	17.2129	LC_P14_T	2	T/NK	CytotoxicCD8T
CELL978_N1_2	6921	2504	11.8913	LC_P14_T	13	Epithelial	Ciliated
CELL927_N1_2	7360	2446	20.1087	LC_P14_T	8	Epithelial	Epithelial
CELL398_N1_2	19644	4839	14.6966	LC_P14_T	13	Epithelial	Epithelial
CELL522_N1_2	17130	4542	14.711	LC_P14_T	1	T/NK	CytotoxicCD8T
CELL821_N1_2	8592	2766	12.5116	LC_P14_T	3	T/NK	NK
CELL1109_N1_2	4514	1615	18.6531	LC_P14_T	15	Epithelial	Epithelial
CELL983_N1_2	6284	2323	14.0197	LC_P14_T	2	T/NK	CytotoxicCD8T
CELL947_N1_2	6523	2103	15.1617	LC_P14_T	15	Epithelial	Epithelial
CELL552_N1_2	14872	4083	14.4567	LC_P14_T	1	T/NK	ExhaustedCD8T
CELL462_N1_2	17884	4437	16.1038	LC_P14_T	1	T/NK	CytotoxicCD8T
CELL375_N1_2	23348	5221	17.5947	LC_P14_T	13	Epithelial	Ciliated
CELL670_N1_2	13709	3992	15.8728	LC_P14_T	5	T/NK	gammadeltaT
CELL841_N1_2	8252	2738	15.778	LC_P14_T	5	T/NK	Naive/MemoryCD4T
CELL979_N1_2	6279	2280	14.8113	LC_P14_T	1	T/NK	Naive/MemoryCD8T
CELL367_N1_2	24096	5036	20.7254	LC_P14_T	15	Epithelial	Epithelial
CELL1118_N1_2	5176	1904	20.8076	LC_P14_T	6	Epithelial	Epithelial
CELL423_N1_2	21225	5085	14.7562	LC_P14_T	5	T/NK	CytotoxicCD8T
CELL506_N1_2	16865	4331	19.7747	LC_P14_T	13	Epithelial	Epithelial
CELL997_N1_2	6112	2073	16.034	LC_P14_T	2	T/NK	CytotoxicCD8T
CELL7_N2_2	16965	4579	16.7934	LC_P14_T	4	Bcell	Bcell
CELL614_N1_2	15002	4217	16.8777	LC_P14_T	1	T/NK	CytotoxicCD8T
CELL1037_N1_2	5594	1997	20.9153	LC_P14_T	8	Epithelial	Ciliated
CELL591_N1_2	14273	3930	17.0462	LC_P14_T	4	Bcell	Bcell
CELL1153_N1_2	4989	1610	26.9593	LC_P14_T	6	Epithelial	Epithelial
CELL681_N1_2	12472	3438	16.4849	LC_P14_T	4	Bcell	Bcell
CELL729_N1_2	10399	3163	11.8858	LC_P14_T	19	Mast	MAST
CELL812_N1_2	9104	2944	13.2469	LC_P14_T	1	T/NK	CytotoxicCD8T
CELL477_N1_2	18239	4598	15.1434	LC_P14_T	1	T/NK	ExhaustedCD8T
CELL969_N1_2	6603	2320	15.2809	LC_P14_T	2	T/NK	CytotoxicCD8T
CELL833_N1_2	9071	2868	16.6575	LC_P14_T	5	T/NK	Naive/MemoryCD4T
CELL1073_N1_2	5292	1997	15.4573	LC_P14_T	3	T/NK	NK
CELL1002_N1_2	5730	2076	14.6597	LC_P14_T	1	T/NK	CytotoxicCD8T
CELL1080_N1_2	4492	1785	12.6002	LC_P14_T	1	T/NK	CytotoxicCD8T
CELL336_N1_2	24790	5288	22.5212	LC_P14_T	13	Epithelial	Ciliated
CELL1161_N1_2	4604	1981	21.8506	LC_P14_T	16	Epithelial	Epithelial
CELL881_N1_2	7832	2298	17.5689	LC_P14_T	9	Alveolar	Alveolar
CELL689_N1_2	12368	3690	14.1979	LC_P14_T	1	T/NK	CytotoxicCD8T
CELL705_N1_2	12070	3497	16.4872	LC_P14_T	4	Bcell	Bcell
CELL643_N1_2	12474	3698	12.8587	LC_P14_T	1	T/NK	ExhaustedCD8T
CELL442_N1_2	19645	4548	13.3367	LC_P14_T	5	T/NK	Naive/MemoryCD4T
CELL1011_N1_2	6110	1938	18.3306	LC_P14_T	8	Epithelial	Epithelial
CELL1086_N1_2	5195	1761	25.0048	LC_P14_T	15	Epithelial	Epithelial
CELL665_N1_2	12113	3857	15.57	LC_P14_T	4	Bcell	Bcell
CELL573_N1_2	13285	3566	13.8126	LC_P14_T	19	Mast	MAST
CELL900_N1_2	7542	2425	14.3198	LC_P14_T	5	T/NK	Naive/MemoryCD4T
CELL667_N1_2	12830	3582	12.3461	LC_P14_T	1	T/NK	CytotoxicCD8T
CELL380_N1_2	22023	5294	17.4	LC_P14_T	13	Epithelial	Ciliated
CELL834_N1_2	9394	3146	20.1725	LC_P14_T	15	Epithelial	Epithelial
CELL855_N1_2	8358	2716	16.4992	LC_P14_T	1	T/NK	Naive/MemoryCD8T
CELL767_N1_2	8825	2572	13.1445	LC_P14_T	5	T/NK	Naive/MemoryCD4T
CELL585_N1_2	12970	3702	20.5166	LC_P14_T	13	Epithelial	Ciliated
CELL453_N1_2	20177	4964	13.7434	LC_P14_T	1	T/NK	CytotoxicCD8T
CELL619_N1_2	12985	3473	16.4343	LC_P14_T	4	Bcell	Bcell
CELL894_N1_2	7350	2319	8.72109	LC_P14_T	9	Alveolar	Alveolar
CELL846_N1_2	8807	2610	27.2624	LC_P14_T	8	Epithelial	Epithelial
CELL601_N1_2	15737	4054	14.0878	LC_P14_T	5	T/NK	Naive/MemoryCD4T
CELL771_N1_2	10338	3313	14.645	LC_P14_T	3	T/NK	NK
CELL1076_N1_2	5017	1951	15.3478	LC_P14_T	2	T/NK	Naive/MemoryCD4T
CELL996_N1_2	6490	2084	17.5347	LC_P14_T	15	Epithelial	Epithelial
CELL787_N1_2	8501	2763	19.7506	LC_P14_T	13	Epithelial	Ciliated
CELL383_N1_2	23269	5431	15.6947	LC_P14_T	1	T/NK	TFH
CELL743_N1_2	10435	3213	12.276	LC_P14_T	10	T/NK	TFH
CELL848_N1_2	8443	2352	18.6427	LC_P14_T	15	Epithelial	Epithelial
CELL545_N1_2	16757	4315	12.6753	LC_P14_T	1	T/NK	ExhaustedCD8T
CELL813_N1_2	8843	2741	12.982	LC_P14_T	19	Mast	MAST
CELL8_N3_2	19874	4338	22.9244	LC_P14_T	8	Epithelial	Epithelial
CELL448_N1_2	17407	4031	11.9492	LC_P14_T	13	Epithelial	Ciliated
CELL898_N1_2	7511	2462	14.4055	LC_P14_T	1	T/NK	CytotoxicCD8T
CELL838_N1_2	8719	2862	21.4589	LC_P14_T	13	Epithelial	Ciliated
CELL436_N1_2	20093	4752	14.7663	LC_P14_T	1	T/NK	CytotoxicCD8T
CELL1003_N1_2	6675	2256	20.4494	LC_P14_T	8	Epithelial	Epithelial
CELL867_N1_2	7867	2684	13.5249	LC_P14_T	1	T/NK	ExhaustedCD8T
CELL421_N1_2	20373	4838	16.2126	LC_P14_T	1	T/NK	ExhaustedCD8T
CELL605_N1_2	14478	3992	13.1234	LC_P14_T	1	T/NK	Naive/MemoryCD4T
CELL948_N1_2	7010	1837	22.9529	LC_P14_T	15	Epithelial	Epithelial
CELL899_N1_2	8296	2744	14.3925	LC_P14_T	6	Epithelial	Epithelial
CELL728_N1_2	11940	3554	17.0268	LC_P14_T	1	T/NK	CytotoxicCD8T
CELL1117_N1_2	4714	1751	14.6585	LC_P14_T	19	Mast	MAST
CELL555_N1_2	16377	4362	13.2198	LC_P14_T	10	T/NK	Treg
CELL912_N1_2	8208	2810	15.424	LC_P14_T	1	T/NK	CytotoxicCD8T
CELL683_N1_2	10420	2679	26.8522	LC_P14_T	4	Bcell	Bcell
CELL422_N1_2	16814	4439	17.2416	LC_P14_T	13	Epithelial	Epithelial
CELL859_N1_2	8285	2800	13.0356	LC_P14_T	5	T/NK	CytotoxicCD8T
CELL1064_N1_2	5630	2065	18.1705	LC_P14_T	2	T/NK	Naive/MemoryCD4T
CELL500_N1_2	18329	4322	17.2077	LC_P14_T	4	Bcell	Bcell
CELL634_N1_2	13128	3506	13.1018	LC_P14_T	5	T/NK	Naive/MemoryCD4T
CELL1030_N1_2	5966	2087	18.2032	LC_P14_T	2	T/NK	CytotoxicCD8T
CELL820_N1_2	8515	2671	17.5455	LC_P14_T	1	T/NK	CytotoxicCD8T
CELL690_N1_2	11900	3561	22.2521	LC_P14_T	8	Epithelial	Epithelial
CELL630_N1_2	15092	4242	15.0676	LC_P14_T	1	T/NK	ExhaustedCD8T
CELL1126_N1_2	4905	1668	14.0877	LC_P14_T	15	Epithelial	Epithelial
CELL744_N1_2	9718	3132	15.8778	LC_P14_T	20	Endothelial	Endothelial
CELL1042_N1_2	5081	1860	15.4891	LC_P14_T	8	Epithelial	Epithelial
CELL567_N1_2	15511	3957	16.9557	LC_P14_T	1	T/NK	CytotoxicCD8T
CELL1005_N1_2	6481	2000	14.3342	LC_P14_T	15	Epithelial	Epithelial
CELL623_N1_2	13700	3926	13.7226	LC_P14_T	1	T/NK	TFH
CELL597_N1_2	15575	4255	14.87	LC_P14_T	3	T/NK	NK
CELL632_N1_2	14356	3828	18.299	LC_P14_T	19	Mast	MAST
CELL427_N1_2	19680	4614	15.0457	LC_P14_T	4	Bcell	Bcell
CELL917_N1_2	8120	2772	19.7044	LC_P14_T	4	Bcell	Bcell
CELL879_N1_2	7959	2721	19.8894	LC_P14_T	3	T/NK	NK
CELL698_N1_2	11424	3405	13.8218	LC_P14_T	5	T/NK	CytotoxicCD8T
CELL877_N1_2	8129	2811	11.3667	LC_P14_T	13	Epithelial	Ciliated
CELL774_N1_2	9987	3216	14.9795	LC_P14_T	1	T/NK	CytotoxicCD8T
CELL662_N1_2	11764	3265	16.355	LC_P14_T	13	Epithelial	Ciliated
CELL660_N1_2	13507	3967	15.9177	LC_P14_T	1	T/NK	ExhaustedCD8T
CELL464_N1_2	19122	4774	14.3134	LC_P14_T	7	Myeloid	Macrophage
CELL797_N1_2	9463	3060	20.0042	LC_P14_T	8	Epithelial	Epithelial
CELL817_N1_2	9515	3037	14.1881	LC_P14_T	1	T/NK	CytotoxicCD8T
CELL885_N1_2	8587	2972	12.3326	LC_P14_T	13	Epithelial	Ciliated
CELL426_N1_2	17677	4576	14.714	LC_P14_T	13	Epithelial	Epithelial
CELL763_N1_2	10843	3125	17.0894	LC_P14_T	19	Mast	MAST
CELL1152_N1_2	4735	1921	15.7128	LC_P14_T	5	T/NK	CytotoxicCD8T
CELL827_N1_2	8909	2863	14.6369	LC_P14_T	1	T/NK	CytotoxicCD8T
CELL586_N1_2	14067	3775	14.8006	LC_P14_T	3	T/NK	NK
CELL450_N1_2	18911	4739	15.1393	LC_P14_T	10	T/NK	TFH
CELL621_N1_2	14276	4326	15.4525	LC_P14_T	13	Epithelial	Epithelial
CELL1157_N1_2	5353	1927	15.0943	LC_P14_T	8	Epithelial	Epithelial
CELL773_N1_2	10649	3312	15.3348	LC_P14_T	19	Mast	MAST
CELL702_N1_2	12887	3646	17.4983	LC_P14_T	4	Bcell	Bcell
CELL720_N1_2	11172	3505	16.0401	LC_P14_T	13	Epithelial	Ciliated
CELL602_N1_2	13248	3752	14.8173	LC_P14_T	1	T/NK	CytotoxicCD8T
CELL815_N1_2	8765	2815	13.9875	LC_P14_T	5	T/NK	Naive/MemoryCD4T
CELL482_N1_2	17120	4274	16.1974	LC_P14_T	7	Myeloid	Macrophage
CELL412_N1_2	18084	4527	22.7881	LC_P14_T	13	Epithelial	Ciliated
CELL936_N1_2	7140	2160	25.7983	LC_P14_T	8	Epithelial	Epithelial
CELL989_N1_2	7278	2451	17.0789	LC_P14_T	8	Epithelial	Epithelial
CELL864_N1_2	7693	2530	15.2736	LC_P14_T	15	Epithelial	Epithelial
CELL364_N1_2	22997	5252	17.3979	LC_P14_T	13	Epithelial	Ciliated
CELL1015_N1_2	6337	2144	14.5653	LC_P14_T	8	Epithelial	Epithelial
CELL949_N1_2	6313	2044	19.7054	LC_P14_T	6	Epithelial	Epithelial
CELL761_N1_2	9791	2928	14.258	LC_P14_T	5	T/NK	Naive/MemoryCD4T
CELL608_N1_2	14904	4113	18.1763	LC_P14_T	1	T/NK	CytotoxicCD8T
CELL740_N1_2	10637	3427	12.0523	LC_P14_T	20	Endothelial	Endothelial
CELL999_N1_2	6525	2339	14.3142	LC_P14_T	13	Epithelial	Ciliated
CELL760_N1_2	10458	3286	16.1599	LC_P14_T	9	Alveolar	Alveolar
CELL738_N1_2	10857	3192	19.0476	LC_P14_T	5	T/NK	Naive/MemoryCD4T
CELL808_N1_2	9104	2940	13.3787	LC_P14_T	4	Bcell	Bcell
CELL955_N1_2	6435	2340	15.2292	LC_P14_T	4	Bcell	Bcell
CELL688_N1_2	11933	3258	15.8384	LC_P14_T	15	Epithelial	Epithelial
CELL778_N1_2	10297	3180	16.8787	LC_P14_T	1	T/NK	CytotoxicCD8T
CELL849_N1_2	9235	3204	15.7661	LC_P14_T	10	T/NK	TFH
CELL1060_N1_2	6126	2163	11.7695	LC_P14_T	6	Epithelial	Epithelial
CELL759_N1_2	9660	2979	17.0083	LC_P14_T	1	T/NK	CytotoxicCD8T
CELL461_N1_2	18204	4233	13.4421	LC_P14_T	10	T/NK	TFH
CELL629_N1_2	13178	3812	17.2105	LC_P14_T	13	Epithelial	Epithelial
CELL596_N1_2	14277	3970	14.5969	LC_P14_T	1	T/NK	CytotoxicCD8T
CELL600_N1_2	13393	3507	20.0777	LC_P14_T	17	Fibroblasts	Fibroblast
CELL492_N1_2	17610	4414	14.1624	LC_P14_T	19	Mast	MAST
CELL822_N1_2	9250	2639	16.3135	LC_P14_T	5	T/NK	Naive/MemoryCD4T
CELL538_N1_2	15675	3982	18.9601	LC_P14_T	5	T/NK	CytotoxicCD8T
CELL839_N1_2	7815	2571	15.9949	LC_P14_T	15	Epithelial	Epithelial
CELL856_N1_2	7763	2646	18.6397	LC_P14_T	13	Epithelial	Ciliated
CELL986_N1_2	6870	2098	17.933	LC_P14_T	17	Fibroblasts	Fibroblast
CELL574_N1_2	14644	3802	14.3677	LC_P14_T	10	T/NK	TFH
CELL805_N1_2	9159	3010	16.7376	LC_P14_T	2	T/NK	Naive/MemoryCD4T
CELL459_N1_2	17453	4278	11.7229	LC_P14_T	0	Myeloid	Macrophage
CELL964_N1_2	6886	2490	13.5492	LC_P14_T	10	T/NK	TFH
CELL777_N1_2	9965	3111	20.3211	LC_P14_T	1	T/NK	CytotoxicCD8T
CELL417_N1_2	17963	4658	13.7505	LC_P14_T	13	Epithelial	Epithelial
CELL627_N1_2	13419	3565	14.6732	LC_P14_T	19	Mast	MAST
CELL503_N1_2	17822	4477	19.431	LC_P14_T	4	Bcell	Bcell
CELL776_N1_2	10319	2957	17.1238	LC_P14_T	1	T/NK	CytotoxicCD8T
CELL1085_N1_2	5128	1779	18.4477	LC_P14_T	15	Epithelial	Epithelial
CELL501_N1_2	16944	4226	13.4915	LC_P14_T	10	T/NK	Treg
CELL699_N1_2	13507	4053	14.1408	LC_P14_T	1	T/NK	Naive/MemoryCD8T
CELL628_N1_2	14378	3943	11.7749	LC_P14_T	13	Epithelial	Ciliated
CELL895_N1_2	7087	2206	14.4772	LC_P14_T	15	Epithelial	Epithelial
CELL874_N1_2	8200	2697	14.9878	LC_P14_T	5	T/NK	CytotoxicCD8T
CELL635_N1_2	12597	3593	16.7024	LC_P14_T	1	T/NK	gammadeltaT
CELL925_N1_2	7706	2618	19.9325	LC_P14_T	2	T/NK	Naive/MemoryCD8T
CELL1043_N1_2	5478	2042	11.0989	LC_P14_T	8	Epithelial	Ciliated
CELL693_N1_2	12113	3584	17.4606	LC_P14_T	1	T/NK	CytotoxicCD8T
CELL1123_N1_2	5454	2289	18.9952	LC_P14_T	16	Epithelial	Epithelial
CELL769_N1_2	9025	2619	20.9861	LC_P14_T	2	T/NK	Naive/MemoryCD4T
CELL991_N1_2	6380	2275	13.6991	LC_P14_T	19	Mast	MAST
CELL625_N1_2	13761	3850	12.5354	LC_P14_T	1	T/NK	CytotoxicCD8T
CELL1164_N1_2	4484	1690	18.5326	LC_P14_T	6	Epithelial	Epithelial
CELL870_N1_2	7988	2787	13.0821	LC_P14_T	1	T/NK	CytotoxicCD8T
CELL868_N1_2	9279	2939	16.1224	LC_P14_T	19	Mast	MAST
CELL511_N1_2	16460	4411	14.3499	LC_P14_T	1	T/NK	CytotoxicCD8T
CELL851_N1_2	8663	2835	16.9803	LC_P14_T	1	T/NK	ExhaustedCD8T
CELL564_N1_2	14715	3836	15.6303	LC_P14_T	10	T/NK	TFH
CELL1119_N1_2	5731	2377	20.3629	LC_P14_T	16	Epithelial	Epithelial
CELL411_N1_2	22207	5036	12.9959	LC_P14_T	10	T/NK	TFH
CELL518_N1_2	18938	4554	14.7059	LC_P14_T	1	T/NK	CytotoxicCD8T
CELL919_N1_2	7602	2571	15.4301	LC_P14_T	1	T/NK	CytotoxicCD8T
CELL460_N1_2	20016	4855	15.1729	LC_P14_T	3	T/NK	NK
CELL770_N1_2	11150	3336	14.565	LC_P14_T	4	Bcell	Bcell
CELL509_N1_2	17011	4534	14.4083	LC_P14_T	1	T/NK	CytotoxicCD8T
CELL1046_N1_2	6076	2428	13.9236	LC_P14_T	2	T/NK	Naive/MemoryCD8T
CELL953_N1_2	6689	2057	16.714	LC_P14_T	15	Epithelial	Epithelial
CELL541_N1_2	18247	4567	14.1886	LC_P14_T	3	T/NK	NK
CELL783_N1_2	9091	2957	11.6819	LC_P14_T	5	T/NK	CytotoxicCD8T
CELL875_N1_2	8221	2495	19.7178	LC_P14_T	8	Epithelial	Epithelial
CELL781_N1_2	9920	3054	19.6472	LC_P14_T	5	T/NK	Naive/MemoryCD4T
CELL618_N1_2	15719	4381	14.2185	LC_P14_T	1	T/NK	CytotoxicCD8T
CELL798_N1_2	10516	3337	17.5067	LC_P14_T	1	T/NK	Naive/MemoryCD4T
CELL580_N1_2	13386	3916	14.7692	LC_P14_T	17	Fibroblasts	Fibroblast
CELL884_N1_2	8835	2918	22.1845	LC_P14_T	16	Epithelial	Ciliated
CELL916_N1_2	7418	2325	13.292	LC_P14_T	8	Epithelial	Epithelial
CELL932_N1_2	7744	2727	17.7815	LC_P14_T	5	T/NK	Naive/MemoryCD4T
CELL831_N1_2	8969	2507	10.9823	LC_P14_T	15	Epithelial	Epithelial
CELL732_N1_2	10546	3140	15.3139	LC_P14_T	10	T/NK	Treg
CELL687_N1_2	12026	3883	15.8324	LC_P14_T	8	Epithelial	Epithelial
CELL562_N1_2	17534	4595	13.6649	LC_P14_T	1	T/NK	Naive/MemoryCD4T
CELL451_N1_2	17359	4714	15.5366	LC_P14_T	13	Epithelial	Ciliated
CELL1012_N1_2	5599	2053	16.1993	LC_P14_T	8	Epithelial	Epithelial
CELL1027_N1_2	5764	1755	12.9077	LC_P14_T	15	Epithelial	Epithelial
CELL1062_N1_2	6344	2267	16.4723	LC_P14_T	8	Epithelial	Epithelial
CELL713_N1_2	12726	3713	15.983	LC_P14_T	13	Epithelial	Ciliated
CELL471_N1_2	17266	4186	28.2347	LC_P14_T	13	Epithelial	Ciliated
CELL967_N1_2	6295	2221	20.0794	LC_P14_T	1	T/NK	CytotoxicCD8T
CELL568_N1_2	15152	4020	14.7901	LC_P14_T	1	T/NK	CytotoxicCD8T
CELL858_N1_2	8279	2912	19.012	LC_P14_T	1	T/NK	ExhaustedCD8T
CELL402_N1_2	22536	5246	15.5618	LC_P14_T	1	T/NK	gammadeltaT
CELL790_N1_2	9957	3083	12.8653	LC_P14_T	1	T/NK	CytotoxicCD8T
CELL560_N1_2	16902	4347	13.9569	LC_P14_T	1	T/NK	CytotoxicCD8T
CELL703_N1_2	12242	3540	15.2018	LC_P14_T	4	Bcell	Bcell
CELL651_N1_2	13259	3801	17.1657	LC_P14_T	10	T/NK	TFH
CELL599_N1_2	16299	4372	16.0501	LC_P14_T	5	T/NK	CytotoxicCD8T
CELL1088_N1_2	5132	1941	12.6461	LC_P14_T	8	Epithelial	Epithelial
CELL742_N1_2	10146	3067	14.4589	LC_P14_T	5	T/NK	gammadeltaT
CELL965_N1_2	6759	2361	15.8603	LC_P14_T	1	T/NK	CytotoxicCD8T
CELL1068_N1_2	5541	2234	13.9145	LC_P14_T	5	T/NK	TFH
CELL1166_N1_2	5008	2206	17.6917	LC_P14_T	16	Epithelial	Epithelial
CELL724_N1_2	10526	3225	15.8655	LC_P14_T	1	T/NK	ExhaustedCD8T
CELL974_N1_2	6807	2533	15.5722	LC_P14_T	5	T/NK	Naive/MemoryCD4T
CELL692_N1_2	11991	3352	12.2175	LC_P14_T	5	T/NK	Naive/MemoryCD4T
CELL636_N1_2	12298	3566	14.3682	LC_P14_T	5	T/NK	ExhaustedCD8T
CELL793_N1_2	9980	2844	13.1563	LC_P14_T	8	Epithelial	Epithelial
CELL1019_N1_2	6511	2370	15.374	LC_P14_T	1	T/NK	NK
CELL893_N1_2	8195	2777	15.5095	LC_P14_T	1	T/NK	CytotoxicCD8T
CELL909_N1_2	7503	2536	18.8191	LC_P14_T	2	T/NK	Naive/MemoryCD4T
CELL764_N1_2	10262	3115	17.3066	LC_P14_T	2	T/NK	Naive/MemoryCD4T
CELL410_N1_2	21656	5456	14.758	LC_P14_T	13	Epithelial	Epithelial
CELL734_N1_2	10860	3113	13.0755	LC_P14_T	10	T/NK	TFH
CELL908_N1_2	7417	2606	13.9679	LC_P14_T	1	T/NK	CytotoxicCD8T
CELL677_N1_2	13256	3815	15.6835	LC_P14_T	4	Bcell	Bcell
CELL1028_N1_2	5583	1957	26.4195	LC_P14_T	2	T/NK	Naive/MemoryCD4T
CELL824_N1_2	10312	3396	19.1718	LC_P14_T	10	T/NK	Naive/MemoryCD4T
CELL352_N1_2	23847	5368	15.6959	LC_P14_T	13	Epithelial	Epithelial
CELL803_N1_2	8694	2771	29.8022	LC_P14_T	13	Epithelial	Ciliated
CELL1070_N1_2	5389	2041	11.4678	LC_P14_T	8	Epithelial	Epithelial
CELL716_N1_2	9823	3024	28.5453	LC_P14_T	13	Epithelial	Ciliated
CELL1067_N1_2	5622	1737	13.0559	LC_P14_T	4	Bcell	Bcell
CELL922_N1_2	7335	2446	19.6455	LC_P14_T	16	Epithelial	Epithelial
CELL1172_N1_2	4275	1575	20.2339	LC_P14_T	2	T/NK	Naive/MemoryCD4T
CELL1083_N1_2	5986	2501	18.3762	LC_P14_T	16	Epithelial	Epithelial
CELL478_N1_2	16959	3954	21.3102	LC_P14_T	8	Epithelial	Epithelial
CELL981_N1_2	6331	2095	22.9664	LC_P14_T	2	T/NK	CytotoxicCD8T
CELL746_N1_2	10130	3139	14.9951	LC_P14_T	1	T/NK	CytotoxicCD8T
CELL880_N1_2	7201	2668	13.4981	LC_P14_T	20	Endothelial	Endothelial
CELL1124_N1_2	4209	1696	29.5795	LC_P14_T	16	Epithelial	Epithelial
CELL918_N1_2	7878	2332	14.2295	LC_P14_T	4	Bcell	Bcell
CELL1036_N1_2	5634	2029	10.5431	LC_P14_T	8	Epithelial	Ciliated
CELL1090_N1_2	5182	1962	26.1675	LC_P14_T	6	Epithelial	Epithelial
CELL1116_N1_2	4657	1378	12.9053	LC_P14_T	15	Epithelial	Epithelial
CELL439_N1_2	18508	4690	19.1809	LC_P14_T	13	Epithelial	Ciliated
CELL966_N1_2	6639	2404	13.3906	LC_P14_T	1	T/NK	CytotoxicCD8T
CELL737_N1_2	10172	3111	19.1506	LC_P14_T	13	Epithelial	Ciliated
CELL673_N1_2	12677	3684	13.1261	LC_P14_T	1	T/NK	CytotoxicCD8T
CELL782_N1_2	8915	2720	13.7297	LC_P14_T	4	Bcell	Bcell
CELL1054_N1_2	5286	2111	19.9016	LC_P14_T	17	Fibroblasts	Fibroblast
CELL645_N1_2	12775	3688	13.6282	LC_P14_T	5	T/NK	CytotoxicCD8T
CELL491_N1_2	15455	4225	18.2271	LC_P14_T	13	Epithelial	Ciliated
CELL624_N1_2	13693	3896	13.9706	LC_P14_T	21	Alveolar	Alveolar
CELL631_N1_2	14029	3947	16.2307	LC_P14_T	1	T/NK	CytotoxicCD8T
CELL736_N1_2	10394	3187	17.0387	LC_P14_T	1	T/NK	CytotoxicCD8T
CELL753_N1_2	10548	3112	16.6098	LC_P14_T	19	Mast	MAST
CELL719_N1_2	11270	3537	16.2023	LC_P14_T	20	Endothelial	Endothelial
CELL1055_N1_2	4944	1942	12.3786	LC_P14_T	10	T/NK	Treg
CELL931_N1_2	6290	2149	12.337	LC_P14_T	4	Bcell	Bcell
CELL772_N1_2	9606	2940	17.3433	LC_P14_T	2	T/NK	Naive/MemoryCD4T
CELL943_N1_2	6591	2435	19.4508	LC_P14_T	20	Endothelial	Endothelial
CELL1051_N1_2	5835	2249	18.7318	LC_P14_T	10	T/NK	TFH
CELL928_N1_2	7993	2826	15.451	LC_P14_T	20	Endothelial	Endothelial
CELL806_N1_2	8922	2737	14.963	LC_P14_T	1	T/NK	CytotoxicCD8T
CELL691_N1_2	10850	3114	28.1106	LC_P14_T	13	Epithelial	Ciliated
CELL892_N1_2	8375	2857	14.2687	LC_P14_T	5	T/NK	Naive/MemoryCD8T
CELL889_N1_2	7431	2528	23.7653	LC_P14_T	16	Epithelial	Ciliated
CELL726_N1_2	11924	4028	18.3999	LC_P14_T	13	Epithelial	Ciliated
CELL980_N1_2	7112	2464	16.7463	LC_P14_T	17	Fibroblasts	Fibroblast
CELL825_N1_2	9011	3195	16.0027	LC_P14_T	1	T/NK	CytotoxicCD8T
CELL514_N1_2	14475	4080	13.3748	LC_P14_T	20	Endothelial	Endothelial
CELL406_N1_2	18862	4638	18.6513	LC_P14_T	13	Epithelial	Ciliated
CELL840_N1_2	8479	2936	14.1998	LC_P14_T	19	Mast	MAST
CELL748_N1_2	10106	3177	17.0592	LC_P14_T	1	T/NK	CytotoxicCD8T
CELL946_N1_2	7289	2335	11.4831	LC_P14_T	8	Epithelial	Epithelial
CELL712_N1_2	11599	3587	14.9409	LC_P14_T	1	T/NK	CytotoxicCD8T
CELL1168_N1_2	3840	1381	21.5885	LC_P14_T	20	Endothelial	Endothelial
CELL1110_N1_2	5028	2041	18.6356	LC_P14_T	1	T/NK	CytotoxicCD8T
CELL731_N1_2	10960	3370	16.1588	LC_P14_T	4	Bcell	Bcell
CELL828_N1_2	8806	2971	15.444	LC_P14_T	1	T/NK	CytotoxicCD8T
CELL1079_N1_2	4637	1557	13.2629	LC_P14_T	15	Epithelial	Epithelial
CELL749_N1_2	11062	3350	17.4562	LC_P14_T	10	T/NK	Naive/MemoryCD4T
CELL1158_N1_2	4451	1643	13.7947	LC_P14_T	15	Epithelial	Epithelial
CELL620_N1_2	13318	3722	13.9736	LC_P14_T	3	T/NK	NK
CELL1069_N1_2	4387	1810	18.4864	LC_P14_T	13	Epithelial	Ciliated
CELL968_N1_2	6170	2197	22.5122	LC_P14_T	13	Epithelial	Ciliated
CELL982_N1_2	6549	2531	14.9947	LC_P14_T	2	T/NK	Naive/MemoryCD4T
CELL1130_N1_2	4894	2133	14.998	LC_P14_T	8	Epithelial	Ciliated
CELL860_N1_2	7916	2659	12.3295	LC_P14_T	1	T/NK	Naive/MemoryCD8T
CELL937_N1_2	7640	2630	16.2304	LC_P14_T	1	T/NK	CytotoxicCD8T
CELL976_N1_2	6435	2168	22.735	LC_P14_T	5	T/NK	Naive/MemoryCD4T
CELL768_N1_2	9864	2882	13.5645	LC_P14_T	5	T/NK	Naive/MemoryCD4T
CELL934_N1_2	6900	2453	18.6377	LC_P14_T	2	T/NK	Naive/MemoryCD4T
CELL723_N1_2	11123	3298	12.1999	LC_P14_T	4	Bcell	Bcell
CELL1122_N1_2	4948	1708	13.4398	LC_P14_T	15	Epithelial	Epithelial
CELL733_N1_2	11975	3479	13.8706	LC_P14_T	4	Bcell	Bcell
CELL1163_N1_2	5080	2129	13.5433	LC_P14_T	5	T/NK	Naive/MemoryCD4T
CELL952_N1_2	5814	2129	16.5807	LC_P14_T	1	T/NK	CytotoxicCD8T
CELL1137_N1_2	4404	1649	17.7566	LC_P14_T	2	T/NK	Naive/MemoryCD4T
CELL853_N1_2	8851	3028	15.84	LC_P14_T	5	T/NK	Naive/MemoryCD4T
CELL1077_N1_2	5495	2188	16.6697	LC_P14_T	2	T/NK	Naive/MemoryCD8T
CELL593_N1_2	13705	3779	14.4765	LC_P14_T	1	T/NK	ExhaustedCD8T
CELL844_N1_2	8135	2749	14.0135	LC_P14_T	10	T/NK	TFH
CELL1066_N1_2	6051	2294	19.5505	LC_P14_T	6	Epithelial	Epithelial
CELL935_N1_2	7303	2539	19.1976	LC_P14_T	2	T/NK	Naive/MemoryCD4T
CELL830_N1_2	8951	3082	15.6407	LC_P14_T	3	T/NK	NK
CELL1081_N1_2	4810	1804	17.921	LC_P14_T	2	T/NK	Naive/MemoryCD4T
CELL795_N1_2	10063	3259	17.1023	LC_P14_T	10	T/NK	TFH
CELL907_N1_2	7671	2736	15.0828	LC_P14_T	5	T/NK	Naive/MemoryCD4T
CELL973_N1_2	6857	2349	15.8816	LC_P14_T	1	T/NK	CytotoxicCD8T
CELL1115_N1_2	4606	1849	14.937	LC_P14_T	5	T/NK	Naive/MemoryCD4T
CELL1107_N1_2	4677	1759	24.1394	LC_P14_T	2	T/NK	Naive/MemoryCD4T
CELL876_N1_2	8630	2858	19.467	LC_P14_T	10	T/NK	Naive/MemoryCD4T
CELL680_N1_2	11562	3476	15.698	LC_P14_T	1	T/NK	CytotoxicCD8T
CELL1139_N1_2	3978	1487	24.183	LC_P14_T	4	Bcell	Bcell
CELL610_N1_2	13094	3424	19.696	LC_P14_T	2	T/NK	Naive/MemoryCD4T
CELL886_N1_2	7918	2742	22.1521	LC_P14_T	5	T/NK	Naive/MemoryCD4T
CELL1033_N1_2	5462	2031	19.4434	LC_P14_T	2	T/NK	Naive/MemoryCD4T
CELL1075_N1_2	5515	2255	19.5286	LC_P14_T	16	Epithelial	Epithelial
CELL1156_N1_2	4389	1563	21.2805	LC_P14_T	19	Mast	MAST
CELL1031_N1_2	5283	1801	26.2162	LC_P14_T	8	Epithelial	Epithelial
CELL1025_N1_2	6016	2340	12.1343	LC_P14_T	13	Epithelial	Ciliated
CELL1099_N1_2	4891	2036	21.1204	LC_P14_T	13	Epithelial	Ciliated
CELL1048_N1_2	5244	2008	18.3829	LC_P14_T	1	T/NK	CytotoxicCD8T
CELL766_N1_2	10466	3121	19.9885	LC_P14_T	10	T/NK	TFH
CELL1000_N1_2	6687	2434	17.2574	LC_P14_T	2	T/NK	Naive/MemoryCD4T
CELL1129_N1_2	4573	1960	16.5318	LC_P14_T	6	Epithelial	Epithelial
CELL1135_N1_2	4657	1730	18.1018	LC_P14_T	15	Epithelial	Epithelial
CELL1032_N1_2	6055	2137	22.1635	LC_P14_T	5	T/NK	gammadeltaT
CELL1108_N1_2	4411	1764	12.6502	LC_P14_T	16	Epithelial	Ciliated
CELL1138_N1_2	4522	1599	24.5467	LC_P14_T	6	Epithelial	Epithelial
CELL888_N1_2	8669	3241	18.9526	LC_P14_T	8	Epithelial	Epithelial
CELL1006_N1_2	6189	2086	16.287	LC_P14_T	15	Epithelial	Epithelial
CELL1092_N1_2	4537	1607	26.3831	LC_P14_T	2	T/NK	Naive/MemoryCD4T
CELL1171_N1_2	4412	1778	16.9311	LC_P14_T	2	T/NK	Naive/MemoryCD4T
CELL1017_N1_2	5275	2105	20.6445	LC_P14_T	8	Epithelial	Ciliated
LC_P15_NT_1_CELL388_N1_3	2718	976	0.588668	LC_P15_NT	0	Myeloid	Macrophage
LC_P15_NT_1_CELL287_N1_3	3398	1454	3.61978	LC_P15_NT	10	T/NK	Treg
LC_P15_NT_1_CELL87_N1_3	10319	3155	5.75637	LC_P15_NT	9	Alveolar	Alveolar
LC_P15_NT_1_CELL33_N3_3	18435	4067	2.31625	LC_P15_NT	0	Myeloid	Macrophage
LC_P15_NT_1_CELL83_N1_3	10891	2814	3.44321	LC_P15_NT	0	Myeloid	Macrophage
LC_P15_NT_1_CELL312_N1_3	3211	1462	2.95858	LC_P15_NT	9	Alveolar	Alveolar
LC_P15_NT_1_CELL99_N1_3	9042	2555	2.02389	LC_P15_NT	0	Myeloid	Macrophage
LC_P15_NT_1_CELL81_N1_3	11250	3126	2.44444	LC_P15_NT	0	Myeloid	Macrophage
LC_P15_NT_1_CELL414_N1_3	2576	952	0.621118	LC_P15_NT	0	Myeloid	Macrophage
LC_P15_NT_1_CELL519_N1_3	2051	861	1.75524	LC_P15_NT	7	Myeloid	SPP1+Macro
LC_P15_NT_1_CELL268_N1_3	3690	1364	9.15989	LC_P15_NT	5	T/NK	Naive/MemoryCD4T
LC_P15_NT_1_CELL505_N1_3	2125	836	1.36471	LC_P15_NT	0	Myeloid	Macrophage
LC_P15_NT_1_CELL534_N1_3	2018	817	1.23885	LC_P15_NT	0	Myeloid	Macrophage
LC_P15_NT_1_CELL510_N1_3	2110	785	0.758294	LC_P15_NT	10	T/NK	TFH
LC_P15_NT_1_CELL62_N1_3	18113	3947	2.80462	LC_P15_NT	0	Myeloid	Macrophage
LC_P15_NT_1_CELL403_N1_3	2605	1298	7.94626	LC_P15_NT	13	Epithelial	Epithelial
LC_P15_NT_1_CELL377_N1_3	2778	1130	4.24766	LC_P15_NT	1	T/NK	gammadeltaT
LC_P15_NT_1_CELL29_N3_3	13952	3945	3.46904	LC_P15_NT	13	Epithelial	Epithelial
LC_P15_NT_1_CELL127_N1_3	7033	1985	2.00483	LC_P15_NT	0	Myeloid	Macrophage
LC_P15_NT_1_CELL53_N2_3	8449	2532	11.0427	LC_P15_NT	9	Alveolar	Alveolar
LC_P15_NT_1_CELL281_N1_3	3577	1278	1.34191	LC_P15_NT	0	Myeloid	Macrophage
LC_P15_NT_1_CELL203_N1_3	4736	1702	5.44764	LC_P15_NT	9	Alveolar	Alveolar
LC_P15_NT_1_CELL410_N1_3	2544	1146	3.73428	LC_P15_NT	10	T/NK	Treg
LC_P15_NT_1_CELL126_N1_3	7149	2211	2.6717	LC_P15_NT	7	Myeloid	SPP1+Macro
LC_P15_NT_1_CELL418_N1_3	2565	1041	1.1306	LC_P15_NT	0	Myeloid	Macrophage
LC_P15_NT_1_CELL30_N2_3	18538	4106	6.14953	LC_P15_NT	9	Alveolar	Alveolar
LC_P15_NT_1_CELL152_N1_3	6020	1481	3.80399	LC_P15_NT	9	Alveolar	Alveolar
LC_P15_NT_1_CELL25_N2_3	10462	3017	2.09329	LC_P15_NT	9	Alveolar	Alveolar
LC_P15_NT_1_CELL323_N1_3	3014	1302	1.6921	LC_P15_NT	7	Myeloid	Macrophage
LC_P15_NT_1_CELL265_N1_3	3771	1354	1.64413	LC_P15_NT	0	Myeloid	Macrophage
LC_P15_NT_1_CELL67_N1_3	15855	4183	7.42353	LC_P15_NT	9	Alveolar	Alveolar
LC_P15_NT_1_CELL262_N1_3	3818	1460	3.61446	LC_P15_NT	1	T/NK	CytotoxicCD8T
LC_P15_NT_1_CELL1_N2_3	8234	2508	3.38839	LC_P15_NT	0	Myeloid	Macrophage
LC_P15_NT_1_CELL61_N1_3	18238	3918	2.67573	LC_P15_NT	7	Myeloid	SPP1+Macro
LC_P15_NT_1_CELL116_N1_3	7509	2295	2.58357	LC_P15_NT	0	Myeloid	Macrophage
LC_P15_NT_1_CELL100_N1_3	8969	2633	0.445981	LC_P15_NT	9	Alveolar	Alveolar
LC_P15_NT_1_CELL113_N1_3	7938	1966	0.781053	LC_P15_NT	0	Myeloid	Macrophage
LC_P15_NT_1_CELL146_N1_3	6472	2036	1.48331	LC_P15_NT	7	Myeloid	SPP1+Macro
LC_P15_NT_1_CELL92_N1_3	9852	2785	2.49695	LC_P15_NT	0	Myeloid	Macrophage
LC_P15_NT_1_CELL513_N1_3	2083	814	2.54441	LC_P15_NT	0	Myeloid	Macrophage
LC_P15_NT_1_CELL201_N1_3	4942	1392	1.74019	LC_P15_NT	7	Myeloid	SPP1+Macro
LC_P15_NT_1_CELL156_N1_3	5989	2025	2.62147	LC_P15_NT	0	Myeloid	Macrophage
LC_P15_NT_1_CELL244_N1_3	4202	1550	2.6416	LC_P15_NT	0	Myeloid	Macrophage
LC_P15_NT_1_CELL319_N1_3	3054	1139	1.24427	LC_P15_NT	7	Myeloid	SPP1+Macro
LC_P15_NT_1_CELL176_N1_3	5665	1686	1.78288	LC_P15_NT	7	Myeloid	Macrophage
LC_P15_NT_1_CELL65_N1_3	16828	2843	4.48063	LC_P15_NT	18	Bcell	IgG+Plasma
LC_P15_NT_1_CELL138_N1_3	6695	1959	2.52427	LC_P15_NT	0	Myeloid	Macrophage
LC_P15_NT_1_CELL48_N3_3	10905	2733	2.16414	LC_P15_NT	7	Myeloid	SPP1+Macro
LC_P15_NT_1_CELL306_N1_3	3143	1100	5.82246	LC_P15_NT	5	T/NK	Naive/MemoryCD4T
LC_P15_NT_1_CELL205_N1_3	4857	1730	1.4824	LC_P15_NT	7	Myeloid	SPP1+Macro
LC_P15_NT_1_CELL500_N1_3	2110	959	1.99052	LC_P15_NT	8	Epithelial	Epithelial
LC_P15_NT_1_CELL149_N1_3	6190	2116	5.34733	LC_P15_NT	8	Epithelial	Epithelial
LC_P15_NT_1_CELL432_N1_3	2426	1005	3.70981	LC_P15_NT	0	Myeloid	Macrophage
LC_P15_NT_1_CELL148_N1_3	6467	2130	5.47394	LC_P15_NT	5	T/NK	Naive/MemoryCD4T
LC_P15_NT_1_CELL105_N1_3	8582	2212	5.10371	LC_P15_NT	9	Alveolar	Alveolar
LC_P15_NT_1_CELL354_N1_3	2880	1042	3.19444	LC_P15_NT	7	Myeloid	SPP1+Macro
LC_P15_NT_1_CELL75_N1_3	12849	3419	2.87182	LC_P15_NT	7	Myeloid	DC
LC_P15_NT_1_CELL208_N1_3	4761	1816	3.19261	LC_P15_NT	9	Alveolar	Alveolar
LC_P15_NT_1_CELL69_N1_3	15528	3105	0.766358	LC_P15_NT	0	Myeloid	Macrophage
LC_P15_NT_1_CELL344_N1_3	2862	1141	4.22781	LC_P15_NT	3	T/NK	NK
LC_P15_NT_1_CELL36_N2_3	22734	4540	2.14217	LC_P15_NT	0	Myeloid	Macrophage
LC_P15_NT_1_CELL141_N1_3	6562	1722	0.716245	LC_P15_NT	0	Myeloid	Macrophage
LC_P15_NT_1_CELL37_N2_3	9634	2449	1.14179	LC_P15_NT	0	Myeloid	Macrophage
LC_P15_NT_1_CELL308_N1_3	3162	1405	1.20177	LC_P15_NT	9	Alveolar	Alveolar
LC_P15_NT_1_CELL10_N2_3	10766	2978	12.3444	LC_P15_NT	9	Alveolar	Alveolar
LC_P15_NT_1_CELL538_N1_3	1972	726	0.20284	LC_P15_NT	0	Myeloid	Macrophage
LC_P15_NT_1_CELL310_N1_3	3168	1281	1.83081	LC_P15_NT	0	Myeloid	Macrophage
LC_P15_NT_1_CELL24_N2_3	14868	3764	2.68362	LC_P15_NT	12	Myeloid	DC
LC_P15_NT_1_CELL174_N1_3	5723	2285	1.0484	LC_P15_NT	9	Alveolar	Alveolar
LC_P15_NT_1_CELL101_N1_3	9044	2690	1.85759	LC_P15_NT	0	Myeloid	Macrophage
LC_P15_NT_1_CELL143_N1_3	6557	2213	1.61659	LC_P15_NT	0	Myeloid	Macrophage
LC_P15_NT_1_CELL386_N1_3	2738	1032	0.766983	LC_P15_NT	0	Myeloid	Macrophage
LC_P15_NT_1_CELL147_N1_3	6222	2092	1.36612	LC_P15_NT	9	Alveolar	Alveolar
LC_P15_NT_1_CELL134_N1_3	6681	2059	3.0684	LC_P15_NT	7	Myeloid	Macrophage
LC_P15_NT_1_CELL427_N1_3	2423	1007	0.949236	LC_P15_NT	8	Epithelial	Epithelial
LC_P15_NT_1_CELL232_N1_3	4203	883	0.618606	LC_P15_NT	22	Myeloid	DC
LC_P15_NT_1_CELL63_N1_3	17549	4622	5.59006	LC_P15_NT	13	Epithelial	Ciliated
LC_P15_NT_1_CELL295_N1_3	3299	1270	2.33404	LC_P15_NT	0	Myeloid	Macrophage
LC_P15_NT_1_CELL416_N1_3	2514	1150	1.23309	LC_P15_NT	9	Alveolar	Alveolar
LC_P15_NT_1_CELL104_N1_3	8683	2530	2.52217	LC_P15_NT	0	Myeloid	Macrophage
LC_P15_NT_1_CELL135_N1_3	6708	2471	7.49851	LC_P15_NT	13	Epithelial	Ciliated
LC_P15_NT_1_CELL167_N1_3	5789	1900	3.04025	LC_P15_NT	7	Myeloid	DC
LC_P15_NT_1_CELL373_N1_3	2777	1019	3.27692	LC_P15_NT	10	T/NK	TFH
LC_P15_NT_1_CELL506_N1_3	2029	885	13.652	LC_P15_NT	8	Epithelial	Epithelial
LC_P15_NT_1_CELL243_N1_3	4088	1323	0.587084	LC_P15_NT	0	Myeloid	Macrophage
LC_P15_NT_1_CELL26_N2_3	9281	2546	2.65058	LC_P15_NT	7	Myeloid	Macrophage
LC_P15_NT_1_CELL493_N1_3	2105	885	6.60333	LC_P15_NT	9	Alveolar	Alveolar
LC_P15_NT_1_CELL202_N1_3	4822	1802	3.29739	LC_P15_NT	0	Myeloid	Macrophage
LC_P15_NT_1_CELL109_N1_3	7879	2054	7.19634	LC_P15_NT	16	Epithelial	Epithelial
LC_P15_NT_1_CELL291_N1_3	3373	1158	2.66825	LC_P15_NT	7	Myeloid	SPP1+Macro
LC_P15_NT_1_CELL2_N2_3	12485	3448	2.82739	LC_P15_NT	9	Alveolar	Alveolar
LC_P15_NT_1_CELL72_N1_3	14184	3419	3.00338	LC_P15_NT	0	Myeloid	Macrophage
LC_P15_NT_1_CELL523_N1_3	1987	866	14.3936	LC_P15_NT	4	Bcell	Bcell
LC_P15_NT_1_CELL358_N1_3	2931	1210	0.545889	LC_P15_NT	0	Myeloid	Macrophage
LC_P15_NT_1_CELL41_N2_3	6464	1979	1.05198	LC_P15_NT	0	Myeloid	Macrophage
LC_P15_NT_1_CELL106_N1_3	8578	2109	1.00256	LC_P15_NT	0	Myeloid	Macrophage
LC_P15_NT_1_CELL441_N1_3	2431	1022	0.863842	LC_P15_NT	12	Myeloid	DC
LC_P15_NT_1_CELL246_N1_3	4137	1503	2.22383	LC_P15_NT	7	Myeloid	Macrophage
LC_P15_NT_1_CELL248_N1_3	4042	1423	5.69025	LC_P15_NT	1	T/NK	CytotoxicCD8T
LC_P15_NT_1_CELL34_N2_3	8822	2637	1.75697	LC_P15_NT	7	Myeloid	Macrophage
LC_P15_NT_1_CELL7_N2_3	10148	2747	3.0745	LC_P15_NT	9	Alveolar	Alveolar
LC_P15_NT_1_CELL383_N1_3	2833	981	2.0473	LC_P15_NT	7	Myeloid	SPP1+Macro
LC_P15_NT_1_CELL444_N1_3	2333	998	3.3862	LC_P15_NT	4	Bcell	Bcell
LC_P15_NT_1_CELL197_N1_3	4939	1841	14.0717	LC_P15_NT	15	Epithelial	Epithelial
LC_P15_NT_1_CELL71_N1_3	14282	3293	0.756197	LC_P15_NT	7	Myeloid	SPP1+Macro
LC_P15_NT_1_CELL304_N1_3	3172	1204	2.26986	LC_P15_NT	0	Myeloid	Macrophage
LC_P15_NT_1_CELL252_N1_3	3985	1559	2.25847	LC_P15_NT	0	Myeloid	Macrophage
LC_P15_NT_1_CELL273_N1_3	3639	1494	0.824402	LC_P15_NT	8	Epithelial	Epithelial
LC_P15_NT_1_CELL322_N1_3	3019	1250	4.00795	LC_P15_NT	21	Alveolar	Alveolar
LC_P15_NT_1_CELL233_N1_3	4370	1655	1.12128	LC_P15_NT	0	Myeloid	Macrophage
LC_P15_NT_1_CELL213_N1_3	4614	1648	2.36238	LC_P15_NT	12	Myeloid	DC
LC_P15_NT_1_CELL12_N2_3	19170	4186	3.14554	LC_P15_NT	7	Myeloid	Macrophage
LC_P15_NT_1_CELL224_N1_3	4481	1684	2.90114	LC_P15_NT	10	T/NK	TFH
LC_P15_NT_1_CELL50_N3_3	13215	3446	7.83201	LC_P15_NT	13	Epithelial	Ciliated
LC_P15_NT_1_CELL43_N4_3	17240	3886	3.95012	LC_P15_NT	9	Alveolar	Alveolar
LC_P15_NT_1_CELL339_N1_3	2825	1107	6.79646	LC_P15_NT	16	Epithelial	Epithelial
LC_P15_NT_1_CELL66_N1_3	16172	3829	4.26663	LC_P15_NT	9	Alveolar	Alveolar
LC_P15_NT_1_CELL517_N1_3	2065	890	0.62954	LC_P15_NT	7	Myeloid	SPP1+Macro
LC_P15_NT_1_CELL349_N1_3	2878	1196	2.08478	LC_P15_NT	8	Epithelial	Epithelial
LC_P15_NT_1_CELL518_N1_3	2107	894	1.51875	LC_P15_NT	0	Myeloid	Macrophage
LC_P15_NT_1_CELL84_N1_3	10704	3207	4.13864	LC_P15_NT	0	Myeloid	Macrophage
LC_P15_NT_1_CELL15_N3_3	7838	2940	6.67262	LC_P15_NT	13	Epithelial	Epithelial
LC_P15_NT_1_CELL324_N1_3	3079	1153	0.649562	LC_P15_NT	12	Myeloid	DC
LC_P15_NT_1_CELL145_N1_3	6414	1816	2.75959	LC_P15_NT	15	Epithelial	Epithelial
LC_P15_NT_1_CELL438_N1_3	2413	921	0.787402	LC_P15_NT	7	Myeloid	SPP1+Macro
LC_P15_NT_1_CELL266_N1_3	3580	1082	2.6257	LC_P15_NT	16	Epithelial	Epithelial
LC_P15_NT_1_CELL498_N1_3	2106	879	2.23172	LC_P15_NT	7	Myeloid	Macrophage
LC_P15_NT_1_CELL350_N1_3	2836	1296	0.881523	LC_P15_NT	8	Epithelial	Epithelial
LC_P15_NT_1_CELL396_N1_3	2661	1069	3.94589	LC_P15_NT	9	Alveolar	Alveolar
LC_P15_NT_1_CELL271_N1_3	3702	1159	0.972447	LC_P15_NT	0	Myeloid	Macrophage
LC_P15_NT_1_CELL129_N1_3	6913	1833	0.810068	LC_P15_NT	12	Myeloid	DC
LC_P15_NT_1_CELL90_N1_3	9804	2309	3.02938	LC_P15_NT	22	Myeloid	DC
LC_P15_NT_1_CELL413_N1_3	2526	941	3.95883	LC_P15_NT	15	Epithelial	Epithelial
LC_P15_NT_1_CELL226_N1_3	4336	1464	1.45295	LC_P15_NT	7	Myeloid	Macrophage
LC_P15_NT_1_CELL419_N1_3	2461	1060	2.96627	LC_P15_NT	11	Epithelial	Epithelial
LC_P15_NT_1_CELL14_N3_3	15028	3254	6.05536	LC_P15_NT	9	Alveolar	Alveolar
LC_P15_NT_1_CELL54_N2_3	4557	1712	3.18192	LC_P15_NT	10	T/NK	TFH
LC_P15_NT_1_CELL234_N1_3	4201	1534	2.02333	LC_P15_NT	0	Myeloid	Macrophage
LC_P15_NT_1_CELL359_N1_3	2834	1064	1.90543	LC_P15_NT	7	Myeloid	Macrophage
LC_P15_NT_1_CELL136_N1_3	6641	2079	2.55986	LC_P15_NT	0	Myeloid	Macrophage
LC_P15_NT_1_CELL154_N1_3	6125	1786	0.767347	LC_P15_NT	0	Myeloid	Macrophage
LC_P15_NT_1_CELL391_N1_3	2622	983	4.08085	LC_P15_NT	6	Epithelial	Epithelial
LC_P15_NT_1_CELL161_N1_3	5954	1934	1.14209	LC_P15_NT	7	Myeloid	Macrophage
LC_P15_NT_1_CELL456_N1_3	2253	1076	1.37594	LC_P15_NT	9	Alveolar	Alveolar
LC_P15_NT_1_CELL38_N2_3	10495	3356	3.31586	LC_P15_NT	9	Alveolar	Alveolar
LC_P15_NT_1_CELL9_N2_3	12887	3200	2.30465	LC_P15_NT	7	Myeloid	SPP1+Macro
LC_P15_NT_1_CELL215_N1_3	4587	1642	2.41988	LC_P15_NT	9	Alveolar	Alveolar
LC_P15_NT_1_CELL118_N1_3	7614	2088	0.748621	LC_P15_NT	7	Myeloid	SPP1+Macro
LC_P15_NT_1_CELL370_N1_3	2854	1183	9.11002	LC_P15_NT	9	Alveolar	Alveolar
LC_P15_NT_1_CELL209_N1_3	4659	1161	6.71818	LC_P15_NT	16	Epithelial	Epithelial
LC_P15_NT_1_CELL385_N1_3	2735	1093	2.44973	LC_P15_NT	9	Alveolar	Alveolar
LC_P15_NT_1_CELL191_N1_3	5045	1554	4.16254	LC_P15_NT	12	Myeloid	DC
LC_P15_NT_1_CELL88_N1_3	10578	2907	2.7699	LC_P15_NT	7	Myeloid	SPP1+Macro
LC_P15_NT_1_CELL119_N1_3	7491	1947	3.39074	LC_P15_NT	0	Myeloid	Macrophage
LC_P15_NT_1_CELL177_N1_3	5514	1648	1.41458	LC_P15_NT	7	Myeloid	SPP1+Macro
LC_P15_NT_1_CELL60_N1_3	19221	4465	6.98195	LC_P15_NT	8	Epithelial	Epithelial
LC_P15_NT_1_CELL514_N1_3	2071	859	0.531144	LC_P15_NT	0	Myeloid	Macrophage
LC_P15_NT_1_CELL8_N2_3	4803	1237	2.12367	LC_P15_NT	16	Epithelial	Epithelial
LC_P15_NT_1_CELL481_N1_3	2170	918	3.08756	LC_P15_NT	7	Myeloid	SPP1+Macro
LC_P15_NT_1_CELL397_N1_3	2660	1027	2.03008	LC_P15_NT	0	Myeloid	Macrophage
LC_P15_NT_1_CELL390_N1_3	2734	1132	12.8383	LC_P15_NT	9	Alveolar	Alveolar
LC_P15_NT_1_CELL445_N1_3	2353	935	0.552486	LC_P15_NT	0	Myeloid	Macrophage
LC_P15_NT_1_CELL74_N1_3	13291	3164	2.58069	LC_P15_NT	0	Myeloid	Macrophage
LC_P15_NT_1_CELL133_N1_3	6977	1897	0.81697	LC_P15_NT	7	Myeloid	Macrophage
LC_P15_NT_1_CELL170_N1_3	5648	1971	1.84136	LC_P15_NT	0	Myeloid	Macrophage
LC_P15_NT_1_CELL166_N1_3	5723	1414	1.0484	LC_P15_NT	16	Epithelial	Epithelial
LC_P15_NT_1_CELL376_N1_3	2745	1204	2.0765	LC_P15_NT	9	Alveolar	Alveolar
LC_P15_NT_1_CELL70_N1_3	14360	3554	4.73538	LC_P15_NT	9	Alveolar	Alveolar
LC_P15_NT_1_CELL77_N1_3	11799	3774	6.50903	LC_P15_NT	9	Alveolar	Alveolar
LC_P15_NT_1_CELL79_N1_3	11493	3414	10.6674	LC_P15_NT	9	Alveolar	Alveolar
LC_P15_NT_1_CELL64_N1_3	16958	3560	0.984786	LC_P15_NT	7	Myeloid	SPP1+Macro
LC_P15_NT_1_CELL184_N1_3	5172	1656	3.42227	LC_P15_NT	9	Alveolar	Alveolar
LC_P15_NT_1_CELL219_N1_3	4495	1539	6.58509	LC_P15_NT	8	Epithelial	Epithelial
LC_P15_NT_1_CELL95_N1_3	9247	2713	3.6985	LC_P15_NT	0	Myeloid	Macrophage
LC_P15_NT_1_CELL91_N1_3	9924	2783	2.237	LC_P15_NT	0	Myeloid	Macrophage
LC_P15_NT_1_CELL42_N2_3	6699	2213	1.71667	LC_P15_NT	0	Myeloid	Macrophage
LC_P15_NT_1_CELL274_N1_3	3582	1317	2.17755	LC_P15_NT	0	Myeloid	Macrophage
LC_P15_NT_1_CELL153_N1_3	6084	1796	2.0217	LC_P15_NT	9	Alveolar	Alveolar
LC_P15_NT_1_CELL474_N1_3	2235	882	1.38702	LC_P15_NT	0	Myeloid	Macrophage
LC_P15_NT_1_CELL17_N2_3	13713	3352	3.63888	LC_P15_NT	0	Myeloid	Macrophage
LC_P15_NT_1_CELL35_N2_3	6720	2168	0.699405	LC_P15_NT	0	Myeloid	Macrophage
LC_P15_NT_1_CELL6_N3_3	12660	3109	1.00316	LC_P15_NT	0	Myeloid	Macrophage
LC_P15_NT_1_CELL96_N1_3	9337	2634	1.93852	LC_P15_NT	0	Myeloid	Macrophage
LC_P15_NT_1_CELL214_N1_3	4667	1672	2.35697	LC_P15_NT	0	Myeloid	Macrophage
LC_P15_NT_1_CELL488_N1_3	2161	955	3.42434	LC_P15_NT	9	Alveolar	Alveolar
LC_P15_NT_1_CELL97_N1_3	9002	2627	4.84337	LC_P15_NT	9	Alveolar	Alveolar
LC_P15_NT_1_CELL189_N1_3	5093	1789	0.746122	LC_P15_NT	9	Alveolar	Alveolar
LC_P15_NT_1_CELL44_N2_3	11608	3007	4.04032	LC_P15_NT	7	Myeloid	SPP1+Macro
LC_P15_NT_1_CELL405_N1_3	2513	893	2.66614	LC_P15_NT	5	T/NK	Naive/MemoryCD4T
LC_P15_NT_1_CELL139_N1_3	6557	2259	2.94342	LC_P15_NT	7	Myeloid	Macrophage
LC_P15_NT_1_CELL257_N1_3	3830	1533	2.81984	LC_P15_NT	11	Epithelial	Epithelial
LC_P15_NT_1_CELL199_N1_3	4917	2027	0.894855	LC_P15_NT	8	Epithelial	Epithelial
LC_P15_NT_1_CELL357_N1_3	2849	1074	9.37171	LC_P15_NT	21	Alveolar	Alveolar
LC_P15_NT_1_CELL239_N1_3	4153	1563	1.44474	LC_P15_NT	0	Myeloid	Macrophage
LC_P15_NT_1_CELL240_N1_3	4046	1238	0.865052	LC_P15_NT	5	T/NK	Naive/MemoryCD4T
LC_P15_NT_1_CELL163_N1_3	5805	1424	3.03187	LC_P15_NT	16	Epithelial	Epithelial
LC_P15_NT_1_CELL479_N1_3	2078	922	2.11742	LC_P15_NT	7	Myeloid	SPP1+Macro
LC_P15_NT_1_CELL111_N1_3	7832	2493	3.4474	LC_P15_NT	7	Myeloid	Macrophage
LC_P15_NT_1_CELL294_N1_3	3321	1334	1.26468	LC_P15_NT	9	Alveolar	Alveolar
LC_P15_NT_1_CELL346_N1_3	2839	1070	2.99401	LC_P15_NT	5	T/NK	Naive/MemoryCD4T
LC_P15_NT_1_CELL178_N1_3	5683	1613	0.72145	LC_P15_NT	7	Myeloid	SPP1+Macro
LC_P15_NT_1_CELL204_N1_3	4874	1465	0.882232	LC_P15_NT	7	Myeloid	Macrophage
LC_P15_NT_1_CELL487_N1_3	2167	962	1.19982	LC_P15_NT	0	Myeloid	Macrophage
LC_P15_NT_1_CELL112_N1_3	7831	2123	0.472481	LC_P15_NT	0	Myeloid	Macrophage
LC_P15_NT_1_CELL49_N2_3	13646	3441	4.25033	LC_P15_NT	0	Myeloid	Macrophage
LC_P15_NT_1_CELL526_N1_3	2047	962	1.51441	LC_P15_NT	7	Myeloid	SPP1+Macro
LC_P15_NT_1_CELL125_N1_3	7148	1916	0.671517	LC_P15_NT	0	Myeloid	Macrophage
LC_P15_NT_1_CELL162_N1_3	5885	1859	0.747664	LC_P15_NT	8	Epithelial	Epithelial
LC_P15_NT_1_CELL237_N1_3	4231	1594	3.02529	LC_P15_NT	7	Myeloid	Macrophage
LC_P15_NT_1_CELL435_N1_3	2404	926	0.831947	LC_P15_NT	8	Epithelial	Epithelial
LC_P15_NT_1_CELL260_N1_3	3750	828	7.52	LC_P15_NT	6	Epithelial	Epithelial
LC_P15_NT_1_CELL32_N2_3	6633	2008	0.587969	LC_P15_NT	0	Myeloid	Macrophage
LC_P15_NT_1_CELL172_N1_3	5685	1996	2.39226	LC_P15_NT	0	Myeloid	Macrophage
LC_P15_NT_1_CELL206_N1_3	4831	1559	0.890085	LC_P15_NT	0	Myeloid	Macrophage
LC_P15_NT_1_CELL394_N1_3	2635	959	0.607211	LC_P15_NT	0	Myeloid	Macrophage
LC_P15_NT_1_CELL175_N1_3	5577	1937	1.47032	LC_P15_NT	7	Myeloid	SPP1+Macro
LC_P15_NT_1_CELL382_N1_3	2760	1162	0.833333	LC_P15_NT	0	Myeloid	Macrophage
LC_P15_NT_1_CELL190_N1_3	5145	1959	1.03013	LC_P15_NT	8	Epithelial	Epithelial
LC_P15_NT_1_CELL150_N1_3	6226	1866	2.08802	LC_P15_NT	0	Myeloid	Macrophage
LC_P15_NT_1_CELL535_N1_3	1980	825	1.76768	LC_P15_NT	0	Myeloid	Macrophage
LC_P15_NT_1_CELL193_N1_3	5136	1652	1.22664	LC_P15_NT	0	Myeloid	Macrophage
LC_P15_NT_1_CELL529_N1_3	2033	917	5.5091	LC_P15_NT	1	T/NK	CytotoxicCD8T
LC_P15_NT_1_CELL437_N1_3	2419	977	0.620091	LC_P15_NT	0	Myeloid	Macrophage
LC_P15_NT_1_CELL307_N1_3	3222	1063	6.17629	LC_P15_NT	10	T/NK	TFH
LC_P15_NT_1_CELL406_N1_3	2568	1083	0.623053	LC_P15_NT	6	Epithelial	Epithelial
LC_P15_NT_1_CELL355_N1_3	2867	1204	6.1737	LC_P15_NT	1	T/NK	gammadeltaT
LC_P15_NT_1_CELL282_N1_3	3489	1550	2.2356	LC_P15_NT	5	T/NK	Naive/MemoryCD4T
LC_P15_NT_1_CELL375_N1_3	2728	1007	0.769795	LC_P15_NT	0	Myeloid	Macrophage
LC_P15_NT_1_CELL263_N1_3	3818	1192	1.28339	LC_P15_NT	0	Myeloid	Macrophage
LC_P15_NT_1_CELL443_N1_3	2343	783	1.45113	LC_P15_NT	6	Epithelial	Epithelial
LC_P15_NT_1_CELL220_N1_3	4524	1647	0.685234	LC_P15_NT	0	Myeloid	Macrophage
LC_P15_NT_1_CELL222_N1_3	4358	1663	4.15328	LC_P15_NT	21	Alveolar	Alveolar
LC_P15_NT_1_CELL408_N1_3	2549	978	4.43311	LC_P15_NT	5	T/NK	Naive/MemoryCD8T
LC_P15_NT_1_CELL407_N1_3	2555	1337	6.92759	LC_P15_NT	13	Epithelial	Epithelial
LC_P15_NT_1_CELL250_N1_3	3984	1737	10.0904	LC_P15_NT	8	Epithelial	Epithelial
LC_P15_NT_1_CELL258_N1_3	3877	1839	5.90663	LC_P15_NT	13	Epithelial	Epithelial
LC_P15_NT_1_CELL93_N1_3	9403	2848	3.10539	LC_P15_NT	0	Myeloid	Macrophage
LC_P15_NT_1_CELL207_N1_3	4755	1758	1.64038	LC_P15_NT	7	Myeloid	Macrophage
LC_P15_NT_1_CELL284_N1_3	3459	1346	1.24313	LC_P15_NT	0	Myeloid	Macrophage
LC_P15_NT_1_CELL200_N1_3	4836	1792	1.9024	LC_P15_NT	7	Myeloid	SPP1+Macro
LC_P15_NT_1_CELL300_N1_3	3293	1347	0.576981	LC_P15_NT	0	Myeloid	Macrophage
LC_P15_NT_1_CELL120_N1_3	7438	2362	2.58134	LC_P15_NT	0	Myeloid	Macrophage
LC_P15_NT_1_CELL117_N1_3	7751	2377	1.12244	LC_P15_NT	7	Myeloid	SPP1+Macro
LC_P15_NT_1_CELL351_N1_3	2823	1093	0.708466	LC_P15_NT	0	Myeloid	Macrophage
LC_P15_NT_1_CELL343_N1_3	2858	1169	1.60952	LC_P15_NT	0	Myeloid	Macrophage
LC_P15_NT_1_CELL537_N1_3	2022	804	1.43422	LC_P15_NT	6	Epithelial	Epithelial
LC_P15_NT_1_CELL338_N1_3	2952	1199	2.64228	LC_P15_NT	7	Myeloid	SPP1+Macro
LC_P15_NT_1_CELL341_N1_3	2875	1219	2.26087	LC_P15_NT	0	Myeloid	Macrophage
LC_P15_NT_1_CELL28_N2_3	4655	1823	9.60258	LC_P15_NT	8	Epithelial	Epithelial
LC_P15_NT_1_CELL254_N1_3	3899	1286	4.8474	LC_P15_NT	5	T/NK	Naive/MemoryCD8T
LC_P15_NT_1_CELL365_N1_3	2790	1166	3.69176	LC_P15_NT	7	Myeloid	SPP1+Macro
LC_P15_NT_1_CELL78_N1_3	12317	2594	0.633271	LC_P15_NT	0	Myeloid	Macrophage
LC_P15_NT_1_CELL121_N1_3	7296	2034	0.479715	LC_P15_NT	0	Myeloid	Macrophage
LC_P15_NT_1_CELL446_N1_3	2328	1049	1.07388	LC_P15_NT	0	Myeloid	Macrophage
LC_P15_NT_1_CELL482_N1_3	2146	884	1.35135	LC_P15_NT	8	Epithelial	Epithelial
LC_P15_NT_1_CELL429_N1_3	2459	1094	1.99268	LC_P15_NT	8	Epithelial	Epithelial
LC_P15_NT_1_CELL484_N1_3	2196	886	0.819672	LC_P15_NT	8	Epithelial	Epithelial
LC_P15_NT_1_CELL527_N1_3	2030	796	0.837438	LC_P15_NT	0	Myeloid	Macrophage
LC_P15_NT_1_CELL426_N1_3	2440	1067	1.92623	LC_P15_NT	0	Myeloid	Macrophage
LC_P15_NT_1_CELL331_N1_3	2967	1426	2.08965	LC_P15_NT	13	Epithelial	Epithelial
LC_P15_NT_1_CELL179_N1_3	5416	1573	4.39439	LC_P15_NT	9	Alveolar	Alveolar
LC_P15_NT_1_CELL210_N1_3	4702	1719	0.893237	LC_P15_NT	9	Alveolar	Alveolar
LC_P15_NT_1_CELL122_N1_3	7090	2184	6.75599	LC_P15_NT	8	Epithelial	Epithelial
LC_P15_NT_1_CELL381_N1_3	2792	1029	1.0745	LC_P15_NT	0	Myeloid	Macrophage
LC_P15_NT_1_CELL198_N1_3	4849	1683	1.25799	LC_P15_NT	7	Myeloid	SPP1+Macro
LC_P15_NT_1_CELL299_N1_3	3210	1289	1.37072	LC_P15_NT	0	Myeloid	Macrophage
LC_P15_NT_1_CELL251_N1_3	3938	1788	3.1742	LC_P15_NT	13	Epithelial	Epithelial
LC_P15_NT_1_CELL185_N1_3	5297	1614	0.604116	LC_P15_NT	0	Myeloid	Macrophage
LC_P15_NT_1_CELL379_N1_3	2744	1134	4.55539	LC_P15_NT	15	Epithelial	Epithelial
LC_P15_NT_1_CELL404_N1_3	2590	927	3.74517	LC_P15_NT	4	Bcell	Bcell
LC_P15_NT_1_CELL374_N1_3	2776	897	0.720461	LC_P15_NT	0	Myeloid	Macrophage
LC_P15_NT_1_CELL137_N1_3	6661	2135	4.95421	LC_P15_NT	12	Myeloid	DC
LC_P15_NT_1_CELL159_N1_3	6025	1960	2.58921	LC_P15_NT	7	Myeloid	SPP1+Macro
LC_P15_NT_1_CELL402_N1_3	2601	1092	4.57516	LC_P15_NT	10	T/NK	Treg
LC_P15_NT_1_CELL364_N1_3	2808	1242	5.41311	LC_P15_NT	3	T/NK	NK
LC_P15_NT_1_CELL503_N1_3	2091	802	1.09995	LC_P15_NT	1	T/NK	Naive/MemoryCD8T
LC_P15_NT_1_CELL525_N1_3	2083	833	1.15218	LC_P15_NT	7	Myeloid	Macrophage
LC_P15_NT_1_CELL301_N1_3	3215	1205	2.67496	LC_P15_NT	10	T/NK	TFH
LC_P15_NT_1_CELL279_N1_3	3394	1487	14.2015	LC_P15_NT	21	Alveolar	Alveolar
LC_P15_NT_1_CELL21_N2_3	4319	1534	4.46863	LC_P15_NT	0	Myeloid	Macrophage
LC_P15_NT_1_CELL434_N1_3	2384	1133	11.6611	LC_P15_NT	9	Alveolar	Alveolar
LC_P15_NT_1_CELL353_N1_3	2843	1231	1.23109	LC_P15_NT	9	Alveolar	Alveolar
LC_P15_NT_1_CELL532_N1_3	2029	863	0.591424	LC_P15_NT	7	Myeloid	SPP1+Macro
LC_P15_NT_1_CELL236_N1_3	4093	1178	0.855118	LC_P15_NT	9	Alveolar	Alveolar
LC_P15_NT_1_CELL227_N1_3	4238	1615	2.66635	LC_P15_NT	0	Myeloid	Macrophage
LC_P15_NT_1_CELL241_N1_3	4201	1481	1.47584	LC_P15_NT	0	Myeloid	Macrophage
LC_P15_NT_1_CELL171_N1_3	5655	2152	0.583554	LC_P15_NT	8	Epithelial	Epithelial
LC_P15_NT_1_CELL453_N1_3	2353	966	0.679983	LC_P15_NT	12	Myeloid	DC
LC_P15_NT_1_CELL194_N1_3	4957	1917	1.31128	LC_P15_NT	9	Alveolar	Alveolar
LC_P15_NT_1_CELL330_N1_3	3028	1001	2.24571	LC_P15_NT	7	Myeloid	SPP1+Macro
LC_P15_NT_1_CELL337_N1_3	2877	1211	4.48384	LC_P15_NT	12	Myeloid	DC
LC_P15_NT_1_CELL108_N1_3	8084	2484	1.95448	LC_P15_NT	0	Myeloid	Macrophage
LC_P15_NT_1_CELL327_N1_3	2937	1343	0.851209	LC_P15_NT	9	Alveolar	Alveolar
LC_P15_NT_1_CELL256_N1_3	3918	1395	1.12302	LC_P15_NT	0	Myeloid	Macrophage
LC_P15_NT_1_CELL347_N1_3	2991	1168	0.969575	LC_P15_NT	7	Myeloid	SPP1+Macro
LC_P15_NT_1_CELL290_N1_3	3265	1346	1.65391	LC_P15_NT	0	Myeloid	Macrophage
LC_P15_NT_1_CELL420_N1_3	2540	1015	2.48031	LC_P15_NT	7	Myeloid	SPP1+Macro
LC_P15_NT_1_CELL352_N1_3	2873	1058	0.556909	LC_P15_NT	0	Myeloid	Macrophage
LC_P15_NT_1_CELL472_N1_3	2227	942	3.18815	LC_P15_NT	0	Myeloid	Macrophage
LC_P15_NT_1_CELL512_N1_3	2068	1048	3.96518	LC_P15_NT	10	T/NK	Treg
LC_P15_NT_1_CELL124_N1_3	7220	2385	1.35734	LC_P15_NT	0	Myeloid	Macrophage
LC_P15_NT_1_CELL457_N1_3	2236	695	4.51699	LC_P15_NT	16	Epithelial	Epithelial
LC_P15_NT_1_CELL313_N1_3	3167	1296	1.48405	LC_P15_NT	9	Alveolar	Alveolar
LC_P15_NT_1_CELL296_N1_3	3201	1358	5.592	LC_P15_NT	9	Alveolar	Alveolar
LC_P15_NT_1_CELL541_N1_3	2032	777	3.24803	LC_P15_NT	2	T/NK	Naive/MemoryCD4T
LC_P15_NT_1_CELL186_N1_3	5204	1592	0.441968	LC_P15_NT	0	Myeloid	Macrophage
LC_P15_NT_1_CELL415_N1_3	2512	1017	0.597134	LC_P15_NT	0	Myeloid	Macrophage
LC_P15_NT_1_CELL509_N1_3	2128	889	1.50376	LC_P15_NT	0	Myeloid	Macrophage
LC_P15_NT_1_CELL110_N1_3	7876	2542	1.70137	LC_P15_NT	7	Myeloid	Macrophage
LC_P15_NT_1_CELL317_N1_3	3062	1062	0.620509	LC_P15_NT	0	Myeloid	Macrophage
LC_P15_NT_1_CELL544_N1_3	1986	826	2.87009	LC_P15_NT	0	Myeloid	Macrophage
LC_P15_NT_1_CELL502_N1_3	2086	852	1.96548	LC_P15_NT	7	Myeloid	SPP1+Macro
LC_P15_NT_1_CELL218_N1_3	4440	1609	3.22072	LC_P15_NT	9	Alveolar	Alveolar
LC_P15_NT_1_CELL401_N1_3	2650	1226	0.716981	LC_P15_NT	9	Alveolar	Alveolar
LC_P15_NT_1_CELL173_N1_3	5677	1656	0.528448	LC_P15_NT	0	Myeloid	Macrophage
LC_P15_NT_1_CELL131_N1_3	6905	2022	0.738595	LC_P15_NT	0	Myeloid	Macrophage
LC_P15_NT_1_CELL270_N1_3	3646	1474	2.79759	LC_P15_NT	1	T/NK	gammadeltaT
LC_P15_NT_1_CELL486_N1_3	2188	892	0.914077	LC_P15_NT	0	Myeloid	Macrophage
LC_P15_NT_1_CELL18_N2_3	8172	2211	4.82134	LC_P15_NT	9	Alveolar	Alveolar
LC_P15_NT_1_CELL297_N1_3	3260	1114	0.337423	LC_P15_NT	0	Myeloid	Macrophage
LC_P15_NT_1_CELL267_N1_3	3672	1423	0.408497	LC_P15_NT	8	Epithelial	Epithelial
LC_P15_NT_1_CELL231_N1_3	4272	1371	0.912921	LC_P15_NT	0	Myeloid	Macrophage
LC_P15_NT_1_CELL183_N1_3	5375	1807	0.651163	LC_P15_NT	0	Myeloid	Macrophage
LC_P15_NT_1_CELL31_N3_3	8310	2273	5.4994	LC_P15_NT	8	Epithelial	Epithelial
LC_P15_NT_1_CELL449_N1_3	2315	878	10.108	LC_P15_NT	4	Bcell	Bcell
LC_P15_NT_1_CELL269_N1_3	3625	1298	6.23448	LC_P15_NT	9	Alveolar	Alveolar
LC_P15_NT_1_CELL286_N1_3	3320	1338	4.81928	LC_P15_NT	9	Alveolar	Alveolar
LC_P15_NT_1_CELL533_N1_3	1995	976	3.50877	LC_P15_NT	10	T/NK	TFH
LC_P15_NT_1_CELL188_N1_3	5224	1790	3.61792	LC_P15_NT	7	Myeloid	SPP1+Macro
LC_P15_NT_1_CELL431_N1_3	2428	1019	2.05931	LC_P15_NT	6	Epithelial	Epithelial
LC_P15_NT_1_CELL392_N1_3	2647	919	3.28674	LC_P15_NT	9	Alveolar	Alveolar
LC_P15_NT_1_CELL411_N1_3	2473	687	4.4076	LC_P15_NT	16	Epithelial	Epithelial
LC_P15_NT_1_CELL261_N1_3	3834	1195	1.25196	LC_P15_NT	7	Myeloid	SPP1+Macro
LC_P15_NT_1_CELL424_N1_3	2454	977	1.34474	LC_P15_NT	0	Myeloid	Monocyte
LC_P15_NT_1_CELL462_N1_3	2235	845	0.939597	LC_P15_NT	0	Myeloid	Macrophage
LC_P15_NT_1_CELL221_N1_3	4478	1457	1.33988	LC_P15_NT	0	Myeloid	Macrophage
LC_P15_NT_1_CELL395_N1_3	2635	1008	0.531309	LC_P15_NT	7	Myeloid	SPP1+Macro
LC_P15_NT_1_CELL94_N1_3	9312	2652	6.02448	LC_P15_NT	9	Alveolar	Alveolar
LC_P15_NT_1_CELL360_N1_3	2864	1053	3.03771	LC_P15_NT	0	Myeloid	Macrophage
LC_P15_NT_1_CELL5_N2_3	6685	2215	2.6178	LC_P15_NT	9	Alveolar	Alveolar
LC_P15_NT_1_CELL334_N1_3	2951	1202	2.84649	LC_P15_NT	9	Alveolar	Alveolar
LC_P15_NT_1_CELL249_N1_3	4083	1397	0.489836	LC_P15_NT	7	Myeloid	Macrophage
LC_P15_NT_1_CELL454_N1_3	2323	985	1.54972	LC_P15_NT	0	Myeloid	Macrophage
LC_P15_NT_1_CELL423_N1_3	2496	971	0.721154	LC_P15_NT	0	Myeloid	Macrophage
LC_P15_NT_1_CELL216_N1_3	4591	1502	1.32869	LC_P15_NT	0	Myeloid	Macrophage
LC_P15_NT_1_CELL369_N1_3	2808	987	0.819088	LC_P15_NT	9	Alveolar	Alveolar
LC_P15_NT_1_CELL292_N1_3	3281	1352	1.79823	LC_P15_NT	7	Myeloid	SPP1+Macro
LC_P15_NT_1_CELL460_N1_3	2307	1071	1.60381	LC_P15_NT	7	Myeloid	SPP1+Macro
LC_P15_NT_1_CELL229_N1_3	4223	1518	0.568316	LC_P15_NT	8	Epithelial	Epithelial
LC_P15_NT_1_CELL452_N1_3	2306	949	0.823938	LC_P15_NT	0	Myeloid	Macrophage
LC_P15_NT_1_CELL530_N1_3	2003	1017	0.599101	LC_P15_NT	6	Epithelial	Epithelial
LC_P15_NT_1_CELL417_N1_3	2495	1031	1.56313	LC_P15_NT	7	Myeloid	SPP1+Macro
LC_P15_NT_1_CELL320_N1_3	3129	1220	2.84436	LC_P15_NT	0	Myeloid	Macrophage
LC_P15_NT_1_CELL490_N1_3	2137	909	1.21666	LC_P15_NT	0	Myeloid	Macrophage
LC_P15_NT_1_CELL318_N1_3	3043	1171	5.29083	LC_P15_NT	9	Alveolar	Alveolar
LC_P15_NT_1_CELL107_N1_3	7898	2144	3.30463	LC_P15_NT	9	Alveolar	Alveolar
LC_P15_NT_1_CELL276_N1_3	3502	1396	4.28327	LC_P15_NT	7	Myeloid	SPP1+Macro
LC_P15_NT_1_CELL497_N1_3	2148	948	3.58473	LC_P15_NT	9	Alveolar	Alveolar
LC_P15_NT_1_CELL316_N1_3	3160	1102	0.443038	LC_P15_NT	0	Myeloid	Macrophage
LC_P15_NT_1_CELL235_N1_3	4213	1492	0.759554	LC_P15_NT	7	Myeloid	SPP1+Macro
LC_P15_NT_1_CELL389_N1_3	2717	1094	0.920132	LC_P15_NT	7	Myeloid	SPP1+Macro
LC_P15_NT_1_CELL464_N1_3	2257	917	5.22818	LC_P15_NT	5	T/NK	Naive/MemoryCD4T
LC_P15_NT_1_CELL155_N1_3	5896	2163	4.68114	LC_P15_NT	9	Alveolar	Alveolar
LC_P15_NT_1_CELL342_N1_3	2918	1009	0.822481	LC_P15_NT	0	Myeloid	Macrophage
LC_P15_NT_1_CELL55_N2_3	7114	2346	5.43998	LC_P15_NT	9	Alveolar	Alveolar
LC_P15_NT_1_CELL217_N1_3	4540	1554	0.92511	LC_P15_NT	0	Myeloid	Macrophage
LC_P15_NT_1_CELL182_N1_3	5340	2005	2.71536	LC_P15_NT	0	Myeloid	Macrophage
LC_P15_NT_1_CELL463_N1_3	2286	986	1.31234	LC_P15_NT	0	Myeloid	Macrophage
LC_P15_NT_1_CELL524_N1_3	1969	895	4.52006	LC_P15_NT	8	Epithelial	Epithelial
LC_P15_NT_1_CELL522_N1_3	2066	814	3.87222	LC_P15_NT	7	Myeloid	SPP1+Macro
LC_P15_NT_1_CELL289_N1_3	3396	1275	1.85512	LC_P15_NT	7	Myeloid	SPP1+Macro
LC_P15_NT_1_CELL520_N1_3	2071	970	1.54515	LC_P15_NT	7	Myeloid	SPP1+Macro
LC_P15_NT_1_CELL496_N1_3	2102	842	9.13416	LC_P15_NT	10	T/NK	TFH
LC_P15_NT_1_CELL348_N1_3	2794	919	6.01288	LC_P15_NT	16	Epithelial	Epithelial
LC_P15_NT_1_CELL47_N2_3	8347	2047	0.898526	LC_P15_NT	7	Myeloid	SPP1+Macro
LC_P15_NT_1_CELL325_N1_3	2966	1230	0.539447	LC_P15_NT	8	Epithelial	Epithelial
LC_P15_NT_1_CELL115_N1_3	7560	2222	2.14286	LC_P15_NT	8	Epithelial	Epithelial
LC_P15_NT_1_CELL272_N1_3	3647	1435	0.438717	LC_P15_NT	7	Myeloid	SPP1+Macro
LC_P15_NT_1_CELL39_N3_3	11067	3255	3.14448	LC_P15_NT	7	Myeloid	Macrophage
LC_P15_NT_1_CELL180_N1_3	5557	1753	1.1517	LC_P15_NT	7	Myeloid	Macrophage
LC_P15_NT_1_CELL478_N1_3	2182	1057	2.7956	LC_P15_NT	7	Myeloid	Macrophage
LC_P15_NT_1_CELL495_N1_3	2130	884	9.9061	LC_P15_NT	8	Epithelial	Epithelial
LC_P15_NT_1_CELL321_N1_3	3040	1284	0.756579	LC_P15_NT	0	Myeloid	Macrophage
LC_P15_NT_1_CELL278_N1_3	3532	1313	3.85051	LC_P15_NT	10	T/NK	Treg
LC_P15_NT_1_CELL181_N1_3	5371	1742	2.55074	LC_P15_NT	7	Myeloid	Macrophage
LC_P15_NT_1_CELL225_N1_3	4401	1471	0.522608	LC_P15_NT	11	Epithelial	Epithelial
LC_P15_NT_1_CELL433_N1_3	2376	1069	9.84848	LC_P15_NT	1	T/NK	CytotoxicCD8T
LC_P15_NT_1_CELL305_N1_3	3236	1127	1.20519	LC_P15_NT	7	Myeloid	SPP1+Macro
LC_P15_NT_1_CELL196_N1_3	4951	1843	1.55524	LC_P15_NT	0	Myeloid	Macrophage
LC_P15_NT_1_CELL85_N1_3	10623	3017	2.26866	LC_P15_NT	0	Myeloid	Macrophage
LC_P15_NT_1_CELL288_N1_3	3247	1482	5.42039	LC_P15_NT	9	Alveolar	Alveolar
LC_P15_NT_1_CELL536_N1_3	1973	914	5.06842	LC_P15_NT	0	Myeloid	Macrophage
LC_P15_NT_1_CELL151_N1_3	6165	2161	1.70316	LC_P15_NT	0	Myeloid	Macrophage
LC_P15_NT_1_CELL275_N1_3	3601	1470	0.638711	LC_P15_NT	8	Epithelial	Epithelial
LC_P15_NT_1_CELL336_N1_3	2939	1289	2.17761	LC_P15_NT	9	Alveolar	Alveolar
LC_P15_NT_1_CELL489_N1_3	2139	938	0.841515	LC_P15_NT	7	Myeloid	SPP1+Macro
LC_P15_NT_1_CELL485_N1_3	2109	447	5.73732	LC_P15_NT	2	T/NK	Naive/MemoryCD4T
LC_P15_NT_1_CELL335_N1_3	2866	1367	7.32729	LC_P15_NT	9	Alveolar	Alveolar
LC_P15_NT_1_CELL293_N1_3	3267	1531	1.19376	LC_P15_NT	8	Epithelial	Epithelial
LC_P15_NT_1_CELL507_N1_3	2060	882	0.679612	LC_P15_NT	9	Alveolar	Alveolar
LC_P15_NT_1_CELL458_N1_3	2263	913	6.8935	LC_P15_NT	5	T/NK	Naive/MemoryCD4T
LC_P15_NT_1_CELL142_N1_3	6727	1810	0.832466	LC_P15_NT	0	Myeloid	Macrophage
LC_P15_NT_1_CELL192_N1_3	5017	1890	3.18916	LC_P15_NT	7	Myeloid	SPP1+Macro
LC_P15_NT_1_CELL499_N1_3	2096	949	0.620229	LC_P15_NT	7	Myeloid	Macrophage
LC_P15_NT_1_CELL450_N1_3	2303	932	1.04212	LC_P15_NT	10	T/NK	Treg
LC_P15_NT_1_CELL470_N1_3	2154	649	3.01764	LC_P15_NT	16	Epithelial	Epithelial
LC_P15_NT_1_CELL471_N1_3	2131	609	1.92398	LC_P15_NT	6	Epithelial	Epithelial
LC_P15_NT_1_CELL475_N1_3	2221	948	3.73706	LC_P15_NT	0	Myeloid	Macrophage
LC_P15_NT_1_CELL362_N1_3	2830	1005	1.41343	LC_P15_NT	7	Myeloid	SPP1+Macro
LC_P15_NT_1_CELL448_N1_3	2318	923	3.79638	LC_P15_NT	5	T/NK	Naive/MemoryCD4T
LC_P15_NT_1_CELL515_N1_3	1998	897	4.65465	LC_P15_NT	19	Mast	MAST
LC_P15_NT_1_CELL440_N1_3	2357	694	5.51549	LC_P15_NT	16	Epithelial	Epithelial
LC_P15_NT_1_CELL531_N1_3	1991	1044	3.8674	LC_P15_NT	13	Epithelial	Epithelial
LC_P15_NT_1_CELL45_N2_3	8794	1637	1.06891	LC_P15_NT	16	Epithelial	Epithelial
LC_P15_NT_1_CELL461_N1_3	2219	1111	1.66742	LC_P15_NT	13	Epithelial	Ciliated
LC_P15_NT_1_CELL455_N1_3	2360	874	1.94915	LC_P15_NT	0	Myeloid	Macrophage
LC_P15_NT_1_CELL492_N1_3	2086	966	1.05465	LC_P15_NT	9	Alveolar	Alveolar
LC_P15_NT_1_CELL501_N1_3	2107	812	1.89843	LC_P15_NT	0	Myeloid	Macrophage
LC_P15_NT_1_CELL521_N1_3	2046	904	8.6999	LC_P15_NT	9	Alveolar	Alveolar
LC_P15_NT_1_CELL130_N1_3	6870	2385	2.06696	LC_P15_NT	12	Myeloid	DC
LC_P15_NT_1_CELL422_N1_3	2448	1220	1.10294	LC_P15_NT	8	Epithelial	Epithelial
LC_P15_NT_1_CELL283_N1_3	3376	1390	3.16943	LC_P15_NT	7	Myeloid	DC
LC_P15_NT_1_CELL309_N1_3	3145	1412	1.97138	LC_P15_NT	8	Epithelial	Epithelial
LC_P15_NT_1_CELL465_N1_3	2210	1158	1.58371	LC_P15_NT	21	Alveolar	Alveolar
LC_P15_NT_1_CELL311_N1_3	3093	1018	2.68348	LC_P15_NT	6	Epithelial	Epithelial
LC_P15_NT_1_CELL442_N1_3	2366	978	5.6213	LC_P15_NT	5	T/NK	Naive/MemoryCD4T
LC_P15_NT_1_CELL421_N1_3	2501	1091	1.63934	LC_P15_NT	8	Epithelial	Epithelial
LC_P15_NT_1_CELL508_N1_3	2118	918	1.13314	LC_P15_NT	0	Myeloid	Macrophage
LC_P15_NT_1_CELL466_N1_3	2259	1147	0.885347	LC_P15_NT	13	Epithelial	Epithelial
LC_P15_NT_1_CELL264_N1_3	3774	1353	0.768415	LC_P15_NT	0	Myeloid	Macrophage
LC_P15_NT_1_CELL314_N1_3	3046	1322	2.00263	LC_P15_NT	0	Myeloid	Macrophage
LC_P15_NT_1_CELL280_N1_3	3478	1211	0.632547	LC_P15_NT	7	Myeloid	SPP1+Macro
LC_P15_NT_1_CELL332_N1_3	2900	1359	3.58621	LC_P15_NT	9	Alveolar	Alveolar
LC_P15_NT_1_CELL366_N1_3	2775	1218	4.64865	LC_P15_NT	9	Alveolar	Alveolar
LC_P15_NT_1_CELL387_N1_3	2674	1008	1.08452	LC_P15_NT	0	Myeloid	Macrophage
LC_P15_NT_1_CELL447_N1_3	2288	928	1.74825	LC_P15_NT	0	Myeloid	Macrophage
LC_P15_NT_1_CELL328_N1_3	3028	1166	3.79789	LC_P15_NT	10	T/NK	Treg
LC_P15_NT_1_CELL378_N1_3	2790	1079	0.967742	LC_P15_NT	7	Myeloid	SPP1+Macro
LC_P15_NT_1_CELL491_N1_3	2100	929	0.761905	LC_P15_NT	0	Myeloid	Macrophage
LC_P15_NT_1_CELL409_N1_3	2490	768	5.3012	LC_P15_NT	16	Epithelial	Epithelial
LC_P15_NT_1_CELL399_N1_3	2545	330	2.08251	LC_P15_NT	2	T/NK	Naive/MemoryCD4T
LC_P15_NT_1_CELL223_N1_3	4231	1732	5.03427	LC_P15_NT	9	Alveolar	Alveolar
LC_P15_NT_1_CELL340_N1_3	2897	1091	5.38488	LC_P15_NT	5	T/NK	Naive/MemoryCD4T
LC_P15_NT_1_CELL451_N1_3	2345	1100	0.682303	LC_P15_NT	8	Epithelial	Epithelial
LC_P15_NT_1_CELL242_N1_3	4111	1505	1.41085	LC_P15_NT	0	Myeloid	Macrophage
LC_P15_NT_1_CELL315_N1_3	3154	1049	3.13887	LC_P15_NT	7	Myeloid	SPP1+Macro
LC_P15_NT_1_CELL398_N1_3	2596	1165	2.11864	LC_P15_NT	9	Alveolar	Alveolar
LC_P15_NT_1_CELL380_N1_3	2746	943	0.655499	LC_P15_NT	0	Myeloid	Macrophage
LC_P15_NT_1_CELL511_N1_3	2058	925	4.71331	LC_P15_NT	0	Myeloid	Macrophage
LC_P15_NT_1_CELL436_N1_3	2419	844	2.85242	LC_P15_NT	0	Myeloid	Macrophage
LC_P15_NT_1_CELL368_N1_3	2817	1203	1.52645	LC_P15_NT	9	Alveolar	Alveolar
LC_P15_NT_1_CELL393_N1_3	2634	1031	5.69476	LC_P15_NT	5	T/NK	Naive/MemoryCD4T
LC_P15_NT_1_CELL361_N1_3	2894	1086	3.21355	LC_P15_NT	7	Myeloid	SPP1+Macro
LC_P15_NT_1_CELL303_N1_3	3184	907	3.95729	LC_P15_NT	16	Epithelial	Epithelial
LC_P15_NT_1_CELL439_N1_3	2343	1049	2.8169	LC_P15_NT	0	Myeloid	Macrophage
LC_P15_NT_1_CELL412_N1_3	2487	993	5.95094	LC_P15_NT	0	Myeloid	Macrophage
LC_P15_NT_1_CELL345_N1_3	2855	875	7.21541	LC_P15_NT	11	Epithelial	Epithelial
LC_P15_NT_1_CELL367_N1_3	2796	1104	1.50215	LC_P15_NT	0	Myeloid	Macrophage
LC_P15_NT_1_CELL371_N1_3	2786	1095	0.897344	LC_P15_NT	0	Myeloid	Macrophage
LC_P15_NT_1_CELL384_N1_3	2712	1221	4.42478	LC_P15_NT	12	Myeloid	DC
LC_P15_NT_1_CELL504_N1_3	2085	1011	2.92566	LC_P15_NT	0	Myeloid	Macrophage
LC_P15_NT_1_CELL253_N1_3	3937	1489	3.07341	LC_P15_NT	12	Myeloid	DC
LC_P15_NT_1_CELL540_N1_3	1939	817	0.670449	LC_P15_NT	7	Myeloid	SPP1+Macro
LC_P15_NT_1_CELL326_N1_3	3027	1153	1.98216	LC_P15_NT	9	Alveolar	Alveolar
LC_P15_NT_1_CELL259_N1_3	3810	1403	2.09974	LC_P15_NT	7	Myeloid	Macrophage
LC_P15_NT_1_CELL329_N1_3	2989	1294	4.44965	LC_P15_NT	8	Epithelial	Epithelial
LC_P15_NT_1_CELL400_N1_3	2701	1099	6.1829	LC_P15_NT	9	Alveolar	Alveolar
LC_P15_NT_1_CELL480_N1_3	2171	1040	9.71902	LC_P15_NT	9	Alveolar	Alveolar
LC_P15_NT_1_CELL477_N1_3	2247	922	1.51313	LC_P15_NT	7	Myeloid	SPP1+Macro
LC_P15_NT_1_CELL245_N1_3	4118	1798	0.995629	LC_P15_NT	8	Epithelial	Epithelial
LC_P15_NT_1_CELL372_N1_3	2733	615	1.90267	LC_P15_NT	6	Epithelial	Epithelial
LC_P15_NT_1_CELL195_N1_3	4967	1674	1.61063	LC_P15_NT	7	Myeloid	SPP1+Macro
LC_P15_NT_1_CELL428_N1_3	2460	1094	6.34146	LC_P15_NT	8	Epithelial	Epithelial
LC_P15_NT_1_CELL238_N1_3	4167	1775	4.00768	LC_P15_NT	8	Epithelial	Epithelial
LC_P15_NT_1_CELL469_N1_3	2234	1015	0.984781	LC_P15_NT	9	Alveolar	Alveolar
LC_P15_NT_1_CELL430_N1_3	2383	1068	3.10533	LC_P15_NT	5	T/NK	Naive/MemoryCD4T
LC_P15_NT_1_CELL333_N1_3	2955	1074	11.2014	LC_P15_NT	2	T/NK	CytotoxicCD8T
LC_P15_NT_1_CELL483_N1_3	2143	954	0.466636	LC_P15_NT	0	Myeloid	Macrophage
LC_P15_NT_1_CELL467_N1_3	2246	921	4.67498	LC_P15_NT	8	Epithelial	Epithelial
LC_P15_NT_1_CELL473_N1_3	2214	918	6.68473	LC_P15_NT	4	Bcell	Bcell
LC_P15_NT_1_CELL255_N1_3	3896	1334	0.949692	LC_P15_NT	0	Myeloid	Macrophage
LC_P15_NT_1_CELL516_N1_3	2035	939	3.09582	LC_P15_NT	0	Myeloid	Macrophage
LC_P15_NT_1_CELL459_N1_3	2244	909	2.58467	LC_P15_NT	10	T/NK	Treg
LC_P15_NT_1_CELL363_N1_3	2840	1310	2.00704	LC_P15_NT	9	Alveolar	Alveolar
LC_P15_NT_1_CELL476_N1_3	2158	871	10.2873	LC_P15_NT	9	Alveolar	Alveolar
LC_P15_NT_1_CELL425_N1_3	2448	930	1.42974	LC_P15_NT	0	Myeloid	Macrophage
LC_P15_NT_1_CELL494_N1_3	2129	1017	0.610615	LC_P15_NT	9	Alveolar	Alveolar
LC_P15_NT_1_CELL539_N1_3	1938	1004	2.01238	LC_P15_NT	9	Alveolar	Alveolar
LC_P15_NT_2_CELL574_N1_3	1368	512	4.89766	LC_P15_NT	9	Alveolar	Alveolar
LC_P15_NT_2_CELL216_N1_3	3517	1328	1.16577	LC_P15_NT	0	Myeloid	Macrophage
LC_P15_NT_2_CELL134_N1_3	5906	2029	1.77785	LC_P15_NT	0	Myeloid	Macrophage
LC_P15_NT_2_CELL230_N1_3	3409	1277	4.95747	LC_P15_NT	21	Alveolar	Alveolar
LC_P15_NT_2_CELL28_N2_3	5961	1351	1.94598	LC_P15_NT	16	Epithelial	Epithelial
LC_P15_NT_2_CELL84_N1_3	9384	2228	3.34612	LC_P15_NT	22	Myeloid	DC
LC_P15_NT_2_CELL102_N1_3	7304	2150	1.28697	LC_P15_NT	7	Myeloid	SPP1+Macro
LC_P15_NT_2_CELL51_N2_3	11608	3143	2.69642	LC_P15_NT	0	Myeloid	Macrophage
LC_P15_NT_2_CELL88_N1_3	8700	2250	3.17241	LC_P15_NT	9	Alveolar	Alveolar
LC_P15_NT_2_CELL688_N1_3	1073	562	0.55918	LC_P15_NT	6	Epithelial	Epithelial
LC_P15_NT_2_CELL255_N1_3	3179	1292	1.19534	LC_P15_NT	11	Epithelial	Epithelial
LC_P15_NT_2_CELL705_N1_3	1063	558	2.8222	LC_P15_NT	0	Myeloid	Macrophage
LC_P15_NT_2_CELL299_N1_3	2681	1132	6.07982	LC_P15_NT	9	Alveolar	Alveolar
LC_P15_NT_2_CELL292_N1_3	2837	1110	2.15016	LC_P15_NT	0	Myeloid	Macrophage
LC_P15_NT_2_CELL91_N1_3	8132	2364	2.77914	LC_P15_NT	9	Alveolar	Alveolar
LC_P15_NT_2_CELL86_N1_3	9130	2708	2.23439	LC_P15_NT	0	Myeloid	Macrophage
LC_P15_NT_2_CELL310_N1_3	2637	1114	1.36519	LC_P15_NT	0	Myeloid	Macrophage
LC_P15_NT_2_CELL109_N1_3	6738	2071	2.2707	LC_P15_NT	0	Myeloid	Macrophage
LC_P15_NT_2_CELL79_N1_3	13245	3176	1.9026	LC_P15_NT	0	Myeloid	Macrophage
LC_P15_NT_2_CELL92_N1_3	7872	2382	3.69665	LC_P15_NT	9	Alveolar	Alveolar
LC_P15_NT_2_CELL587_N1_3	1303	581	3.91404	LC_P15_NT	1	T/NK	CytotoxicCD8T
LC_P15_NT_2_CELL482_N1_3	1672	752	1.61483	LC_P15_NT	7	Myeloid	Macrophage
LC_P15_NT_2_CELL168_N1_3	4529	1782	1.65599	LC_P15_NT	0	Myeloid	Macrophage
LC_P15_NT_2_CELL311_N1_3	2629	1170	2.62457	LC_P15_NT	12	Myeloid	DC
LC_P15_NT_2_CELL94_N1_3	7617	2304	6.74806	LC_P15_NT	9	Alveolar	Alveolar
LC_P15_NT_2_CELL70_N2_3	2612	1183	1.33997	LC_P15_NT	0	Myeloid	Macrophage
LC_P15_NT_2_CELL85_N1_3	9163	2638	2.5974	LC_P15_NT	0	Myeloid	Macrophage
LC_P15_NT_2_CELL682_N1_3	1114	616	2.24417	LC_P15_NT	0	Myeloid	Macrophage
LC_P15_NT_2_CELL607_N1_3	1267	617	5.36701	LC_P15_NT	1	T/NK	CytotoxicCD8T
LC_P15_NT_2_CELL473_N1_3	1685	666	3.26409	LC_P15_NT	22	Myeloid	DC
LC_P15_NT_2_CELL31_N4_3	4390	1038	12.1412	LC_P15_NT	16	Epithelial	Epithelial
LC_P15_NT_2_CELL5_N2_3	5446	2146	1.50569	LC_P15_NT	0	Myeloid	Macrophage
LC_P15_NT_2_CELL504_N1_3	1569	814	3.37795	LC_P15_NT	7	Myeloid	Macrophage
LC_P15_NT_2_CELL320_N1_3	2498	1055	1.56125	LC_P15_NT	0	Myeloid	Macrophage
LC_P15_NT_2_CELL83_N1_3	9925	2797	2.97229	LC_P15_NT	0	Myeloid	Macrophage
LC_P15_NT_2_CELL245_N1_3	3264	1254	1.40931	LC_P15_NT	0	Myeloid	Macrophage
LC_P15_NT_2_CELL148_N1_3	4962	1661	2.55945	LC_P15_NT	0	Myeloid	Macrophage
LC_P15_NT_2_CELL232_N1_3	3469	1480	1.1819	LC_P15_NT	0	Myeloid	Macrophage
LC_P15_NT_2_CELL126_N1_3	6070	2171	3.62438	LC_P15_NT	0	Myeloid	Macrophage
LC_P15_NT_2_CELL143_N1_3	5377	1889	2.15734	LC_P15_NT	0	Myeloid	Macrophage
LC_P15_NT_2_CELL712_N1_3	1045	540	3.54067	LC_P15_NT	2	T/NK	Naive/MemoryCD4T
LC_P15_NT_2_CELL510_N1_3	1580	723	2.46835	LC_P15_NT	0	Myeloid	Macrophage
LC_P15_NT_2_CELL181_N1_3	4163	1566	4.49195	LC_P15_NT	15	Epithelial	Epithelial
LC_P15_NT_2_CELL15_N2_3	5291	1942	2.3058	LC_P15_NT	12	Myeloid	DC
LC_P15_NT_2_CELL386_N1_3	2098	1030	2.62154	LC_P15_NT	0	Myeloid	Macrophage
LC_P15_NT_2_CELL508_N1_3	1575	824	0.571429	LC_P15_NT	0	Myeloid	Macrophage
LC_P15_NT_2_CELL379_N1_3	2158	889	6.25579	LC_P15_NT	15	Epithelial	Epithelial
LC_P15_NT_2_CELL378_N1_3	2143	976	3.73308	LC_P15_NT	12	Myeloid	DC
LC_P15_NT_2_CELL100_N1_3	7249	2200	2.70382	LC_P15_NT	0	Myeloid	Macrophage
LC_P15_NT_2_CELL119_N1_3	6254	2219	3.32587	LC_P15_NT	0	Myeloid	Macrophage
LC_P15_NT_2_CELL563_N1_3	1424	727	2.31742	LC_P15_NT	0	Myeloid	Macrophage
LC_P15_NT_2_CELL447_N1_3	1752	511	8.96119	LC_P15_NT	16	Epithelial	Epithelial
LC_P15_NT_2_CELL260_N1_3	3113	1429	2.345	LC_P15_NT	11	Epithelial	Epithelial
LC_P15_NT_2_CELL518_N1_3	1521	862	6.70611	LC_P15_NT	13	Epithelial	Epithelial
LC_P15_NT_2_CELL695_N1_3	1085	513	3.7788	LC_P15_NT	2	T/NK	Naive/MemoryCD4T
LC_P15_NT_2_CELL56_N2_3	1816	863	6.1674	LC_P15_NT	1	T/NK	CytotoxicCD8T
LC_P15_NT_2_CELL136_N1_3	5675	1642	3.52423	LC_P15_NT	8	Epithelial	Epithelial
LC_P15_NT_2_CELL27_N2_3	1621	765	5.61382	LC_P15_NT	3	T/NK	NK
LC_P15_NT_2_CELL489_N1_3	1633	796	3.00061	LC_P15_NT	7	Myeloid	SPP1+Macro
LC_P15_NT_2_CELL270_N1_3	3047	1189	1.24713	LC_P15_NT	0	Myeloid	Macrophage
LC_P15_NT_2_CELL89_N1_3	8383	2867	3.57867	LC_P15_NT	9	Alveolar	Alveolar
LC_P15_NT_2_CELL138_N1_3	5521	1729	2.11918	LC_P15_NT	0	Myeloid	Macrophage
LC_P15_NT_2_CELL129_N1_3	6021	2206	3.77014	LC_P15_NT	9	Alveolar	Alveolar
LC_P15_NT_2_CELL53_N2_3	11173	3315	6.1577	LC_P15_NT	8	Epithelial	Epithelial
LC_P15_NT_2_CELL6_N3_3	5950	1645	6.16807	LC_P15_NT	8	Epithelial	Epithelial
LC_P15_NT_2_CELL131_N1_3	5987	2249	3.34057	LC_P15_NT	9	Alveolar	Alveolar
LC_P15_NT_2_CELL554_N1_3	1413	394	2.477	LC_P15_NT	16	Epithelial	Epithelial
LC_P15_NT_2_CELL50_N2_3	3084	1304	2.85344	LC_P15_NT	0	Myeloid	Macrophage
LC_P15_NT_2_CELL185_N1_3	4135	1364	12.8416	LC_P15_NT	16	Epithelial	Epithelial
LC_P15_NT_2_CELL93_N1_3	7924	2678	5.88087	LC_P15_NT	11	Epithelial	Epithelial
LC_P15_NT_2_CELL19_N2_3	2417	1022	3.06165	LC_P15_NT	13	Epithelial	Ciliated
LC_P15_NT_2_CELL500_N1_3	1549	592	4.1317	LC_P15_NT	16	Epithelial	Epithelial
LC_P15_NT_2_CELL668_N1_3	1126	583	6.66075	LC_P15_NT	0	Myeloid	Macrophage
LC_P15_NT_2_CELL577_N1_3	1363	682	1.76082	LC_P15_NT	7	Myeloid	SPP1+Macro
LC_P15_NT_2_CELL120_N1_3	6130	2176	4.11093	LC_P15_NT	9	Alveolar	Alveolar
LC_P15_NT_2_CELL80_N1_3	11492	3616	5.43857	LC_P15_NT	13	Epithelial	Ciliated
LC_P15_NT_2_CELL483_N1_3	1674	806	2.32975	LC_P15_NT	0	Myeloid	Macrophage
LC_P15_NT_2_CELL108_N1_3	6616	2071	2.44861	LC_P15_NT	21	Alveolar	Alveolar
LC_P15_NT_2_CELL383_N1_3	2081	956	1.82605	LC_P15_NT	0	Myeloid	Macrophage
LC_P15_NT_2_CELL289_N1_3	2802	1020	2.42684	LC_P15_NT	9	Alveolar	Alveolar
LC_P15_NT_2_CELL502_N1_3	1580	701	2.40506	LC_P15_NT	12	Myeloid	DC
LC_P15_NT_2_CELL349_N1_3	2323	970	1.59277	LC_P15_NT	0	Myeloid	Macrophage
LC_P15_NT_2_CELL507_N1_3	1569	788	1.40217	LC_P15_NT	0	Myeloid	Macrophage
LC_P15_NT_2_CELL414_N1_3	1983	956	1.91629	LC_P15_NT	0	Myeloid	Macrophage
LC_P15_NT_2_CELL122_N1_3	6044	1941	3.32561	LC_P15_NT	9	Alveolar	Alveolar
LC_P15_NT_2_CELL539_N1_3	1477	387	3.11442	LC_P15_NT	2	T/NK	Naive/MemoryCD4T
LC_P15_NT_2_CELL23_N2_3	3256	807	1.93489	LC_P15_NT	16	Epithelial	Epithelial
LC_P15_NT_2_CELL644_N1_3	1167	583	1.62811	LC_P15_NT	7	Myeloid	SPP1+Macro
LC_P15_NT_2_CELL45_N2_3	11947	3211	1.48154	LC_P15_NT	7	Myeloid	SPP1+Macro
LC_P15_NT_2_CELL221_N1_3	3542	1347	3.81141	LC_P15_NT	15	Epithelial	Epithelial
LC_P15_NT_2_CELL191_N1_3	4069	1637	6.80757	LC_P15_NT	9	Alveolar	Alveolar
LC_P15_NT_2_CELL246_N1_3	3240	1211	1.35802	LC_P15_NT	7	Myeloid	DC
LC_P15_NT_2_CELL48_N3_3	6275	1930	2.15139	LC_P15_NT	0	Myeloid	Macrophage
LC_P15_NT_2_CELL139_N1_3	5354	1965	3.21255	LC_P15_NT	9	Alveolar	Alveolar
LC_P15_NT_2_CELL250_N1_3	3205	1355	1.37285	LC_P15_NT	7	Myeloid	SPP1+Macro
LC_P15_NT_2_CELL40_N2_3	11559	3396	2.68189	LC_P15_NT	11	Epithelial	Epithelial
LC_P15_NT_2_CELL326_N1_3	2464	1140	3.04383	LC_P15_NT	12	Myeloid	DC
LC_P15_NT_2_CELL158_N1_3	4752	1727	1.51515	LC_P15_NT	0	Myeloid	Macrophage
LC_P15_NT_2_CELL415_N1_3	1931	911	1.81253	LC_P15_NT	0	Myeloid	Macrophage
LC_P15_NT_2_CELL169_N1_3	4481	1745	2.14238	LC_P15_NT	0	Myeloid	Macrophage
LC_P15_NT_2_CELL153_N1_3	4864	1777	1.76809	LC_P15_NT	0	Myeloid	Macrophage
LC_P15_NT_2_CELL161_N1_3	4675	1649	2.6738	LC_P15_NT	0	Myeloid	Macrophage
LC_P15_NT_2_CELL178_N1_3	4295	1979	7.45052	LC_P15_NT	13	Epithelial	Epithelial
LC_P15_NT_2_CELL258_N1_3	3155	1290	2.47227	LC_P15_NT	12	Myeloid	DC
LC_P15_NT_2_CELL465_N1_3	1703	896	8.57311	LC_P15_NT	13	Epithelial	Epithelial
LC_P15_NT_2_CELL20_N4_3	15155	3572	4.17684	LC_P15_NT	9	Alveolar	Alveolar
LC_P15_NT_2_CELL239_N1_3	3426	1439	1.98482	LC_P15_NT	11	Epithelial	Epithelial
LC_P15_NT_2_CELL157_N1_3	4848	1833	2.06271	LC_P15_NT	7	Myeloid	Macrophage
LC_P15_NT_2_CELL544_N1_3	1467	725	1.84049	LC_P15_NT	0	Myeloid	Macrophage
LC_P15_NT_2_CELL585_N1_3	1312	403	2.05793	LC_P15_NT	6	Epithelial	Epithelial
LC_P15_NT_2_CELL598_N1_3	1274	357	4.86656	LC_P15_NT	16	Epithelial	Epithelial
LC_P15_NT_2_CELL137_N1_3	5742	1954	1.74155	LC_P15_NT	0	Myeloid	Macrophage
LC_P15_NT_2_CELL111_N1_3	6719	2326	1.48832	LC_P15_NT	0	Myeloid	Macrophage
LC_P15_NT_2_CELL317_N1_3	2526	1121	3.80048	LC_P15_NT	11	Epithelial	Epithelial
LC_P15_NT_2_CELL117_N1_3	6527	2571	7.26214	LC_P15_NT	13	Epithelial	Ciliated
LC_P15_NT_2_CELL459_N1_3	1675	475	1.49254	LC_P15_NT	2	T/NK	Naive/MemoryCD4T
LC_P15_NT_2_CELL42_N2_3	2950	1222	2.81356	LC_P15_NT	12	Myeloid	Macrophage
LC_P15_NT_2_CELL233_N1_3	3361	812	1.0116	LC_P15_NT	16	Epithelial	Epithelial
LC_P15_NT_2_CELL171_N1_3	4447	1603	2.40612	LC_P15_NT	0	Myeloid	Macrophage
LC_P15_NT_2_CELL699_N1_3	1037	467	4.43587	LC_P15_NT	6	Epithelial	Epithelial
LC_P15_NT_2_CELL22_N2_3	18435	3773	1.26932	LC_P15_NT	7	Myeloid	SPP1+Macro
LC_P15_NT_2_CELL390_N1_3	2091	926	1.1956	LC_P15_NT	0	Myeloid	Macrophage
LC_P15_NT_2_CELL35_N2_3	1070	585	1.86916	LC_P15_NT	0	Myeloid	Macrophage
LC_P15_NT_2_CELL196_N1_3	3971	1480	2.09015	LC_P15_NT	7	Myeloid	SPP1+Macro
LC_P15_NT_2_CELL106_N1_3	6831	2320	2.62041	LC_P15_NT	0	Myeloid	Macrophage
LC_P15_NT_2_CELL630_N1_3	1205	445	7.3029	LC_P15_NT	16	Epithelial	Epithelial
LC_P15_NT_2_CELL7_N2_3	19484	4678	3.36687	LC_P15_NT	9	Alveolar	Alveolar
LC_P15_NT_2_CELL267_N1_3	3150	1308	2.06349	LC_P15_NT	0	Myeloid	Macrophage
LC_P15_NT_2_CELL301_N1_3	2708	1221	2.51108	LC_P15_NT	0	Myeloid	Macrophage
LC_P15_NT_2_CELL222_N1_3	3522	1435	1.24929	LC_P15_NT	7	Myeloid	SPP1+Macro
LC_P15_NT_2_CELL305_N1_3	2673	1233	1.45903	LC_P15_NT	0	Myeloid	Macrophage
LC_P15_NT_2_CELL314_N1_3	2617	1177	1.03172	LC_P15_NT	0	Myeloid	Macrophage
LC_P15_NT_2_CELL254_N1_3	3100	1288	4	LC_P15_NT	16	Epithelial	Epithelial
LC_P15_NT_2_CELL515_N1_3	1505	565	2.45847	LC_P15_NT	8	Epithelial	Epithelial
LC_P15_NT_2_CELL9_N2_3	5797	2084	1.94928	LC_P15_NT	11	Epithelial	Epithelial
LC_P15_NT_2_CELL205_N1_3	3749	1540	2.08055	LC_P15_NT	0	Myeloid	Macrophage
LC_P15_NT_2_CELL421_N1_3	1908	863	1.72956	LC_P15_NT	0	Myeloid	Macrophage
LC_P15_NT_2_CELL107_N1_3	6747	2597	3.69053	LC_P15_NT	8	Epithelial	Epithelial
LC_P15_NT_2_CELL240_N1_3	3323	1249	7.55342	LC_P15_NT	8	Epithelial	Epithelial
LC_P15_NT_2_CELL55_N3_3	6638	1633	3.91684	LC_P15_NT	16	Epithelial	Epithelial
LC_P15_NT_2_CELL81_N1_3	11065	2613	2.6751	LC_P15_NT	7	Myeloid	SPP1+Macro
LC_P15_NT_2_CELL182_N1_3	4133	1536	3.2422	LC_P15_NT	9	Alveolar	Alveolar
LC_P15_NT_2_CELL78_N1_3	14244	3403	2.1904	LC_P15_NT	0	Myeloid	Macrophage
LC_P15_NT_2_CELL429_N1_3	1822	699	3.01866	LC_P15_NT	16	Epithelial	Epithelial
LC_P15_NT_2_CELL689_N1_3	1088	548	2.02206	LC_P15_NT	0	Myeloid	Macrophage
LC_P15_NT_2_CELL52_N2_3	11300	3176	1.76991	LC_P15_NT	0	Myeloid	Macrophage
LC_P15_NT_2_CELL75_N2_3	3532	1356	1.69875	LC_P15_NT	0	Myeloid	Macrophage
LC_P15_NT_2_CELL166_N1_3	4495	1873	5.09455	LC_P15_NT	8	Epithelial	Epithelial
LC_P15_NT_2_CELL223_N1_3	3530	1633	3.96601	LC_P15_NT	1	T/NK	ExhaustedCD8T
LC_P15_NT_2_CELL68_N2_3	2921	1217	1.40363	LC_P15_NT	0	Myeloid	Macrophage
LC_P15_NT_2_CELL159_N1_3	4756	1689	2.88057	LC_P15_NT	0	Myeloid	Macrophage
LC_P15_NT_2_CELL14_N2_3	4215	1228	3.55872	LC_P15_NT	16	Epithelial	Epithelial
LC_P15_NT_2_CELL433_N1_3	1788	554	13.9262	LC_P15_NT	16	Epithelial	Epithelial
LC_P15_NT_2_CELL145_N1_3	5112	1699	2.67997	LC_P15_NT	9	Alveolar	Alveolar
LC_P15_NT_2_CELL407_N1_3	2000	954	3.4	LC_P15_NT	9	Alveolar	Alveolar
LC_P15_NT_2_CELL398_N1_3	2046	895	4.15445	LC_P15_NT	8	Epithelial	Epithelial
LC_P15_NT_2_CELL98_N1_3	7256	2129	2.74256	LC_P15_NT	0	Myeloid	Macrophage
LC_P15_NT_2_CELL704_N1_3	1050	377	13.7143	LC_P15_NT	16	Epithelial	Epithelial
LC_P15_NT_2_CELL516_N1_3	1529	708	1.11184	LC_P15_NT	8	Epithelial	Epithelial
LC_P15_NT_2_CELL631_N1_3	1219	542	0.656276	LC_P15_NT	7	Myeloid	SPP1+Macro
LC_P15_NT_2_CELL309_N1_3	2648	1056	3.43656	LC_P15_NT	7	Myeloid	Macrophage
LC_P15_NT_2_CELL203_N1_3	3733	1509	1.15189	LC_P15_NT	0	Myeloid	Macrophage
LC_P15_NT_2_CELL364_N1_3	2204	971	2.94918	LC_P15_NT	16	Epithelial	Epithelial
LC_P15_NT_2_CELL176_N1_3	4346	1611	2.07087	LC_P15_NT	9	Alveolar	Alveolar
LC_P15_NT_2_CELL164_N1_3	4609	1784	1.69234	LC_P15_NT	0	Myeloid	Macrophage
LC_P15_NT_2_CELL160_N1_3	4837	1799	1.88133	LC_P15_NT	0	Myeloid	Macrophage
LC_P15_NT_2_CELL76_N1_3	15752	4448	5.56755	LC_P15_NT	9	Alveolar	Alveolar
LC_P15_NT_2_CELL427_N1_3	1864	878	4.98927	LC_P15_NT	24	Endothelial	Endothelial
LC_P15_NT_2_CELL561_N1_3	1405	820	2.70463	LC_P15_NT	7	Myeloid	Macrophage
LC_P15_NT_2_CELL675_N1_3	1121	644	0.892061	LC_P15_NT	11	Epithelial	Epithelial
LC_P15_NT_2_CELL656_N1_3	1176	606	1.19048	LC_P15_NT	0	Myeloid	Macrophage
LC_P15_NT_2_CELL582_N1_3	1333	656	1.72543	LC_P15_NT	7	Myeloid	Macrophage
LC_P15_NT_2_CELL363_N1_3	2249	1051	1.77857	LC_P15_NT	0	Myeloid	Macrophage
LC_P15_NT_2_CELL352_N1_3	2320	1215	4.35345	LC_P15_NT	13	Epithelial	Epithelial
LC_P15_NT_2_CELL113_N1_3	6554	2250	3.46353	LC_P15_NT	11	Epithelial	Epithelial
LC_P15_NT_2_CELL183_N1_3	4255	1339	1.50411	LC_P15_NT	0	Myeloid	Macrophage
LC_P15_NT_2_CELL303_N1_3	2746	1269	1.20175	LC_P15_NT	0	Myeloid	Macrophage
LC_P15_NT_2_CELL618_N1_3	1232	547	6.16883	LC_P15_NT	5	T/NK	CytotoxicCD8T
LC_P15_NT_2_CELL225_N1_3	3515	1325	2.07681	LC_P15_NT	0	Myeloid	Macrophage
LC_P15_NT_2_CELL90_N1_3	8407	2598	2.49792	LC_P15_NT	0	Myeloid	Macrophage
LC_P15_NT_2_CELL403_N1_3	2023	955	1.68067	LC_P15_NT	0	Myeloid	Macrophage
LC_P15_NT_2_CELL82_N1_3	9917	3426	4.24524	LC_P15_NT	9	Alveolar	Alveolar
LC_P15_NT_2_CELL399_N1_3	2018	664	5.64916	LC_P15_NT	16	Epithelial	Epithelial
LC_P15_NT_2_CELL224_N1_3	3465	1594	4.58874	LC_P15_NT	8	Epithelial	Epithelial
LC_P15_NT_2_CELL457_N1_3	1743	816	2.75387	LC_P15_NT	0	Myeloid	Macrophage
LC_P15_NT_2_CELL206_N1_3	3750	1450	2.10667	LC_P15_NT	0	Myeloid	Macrophage
LC_P15_NT_2_CELL437_N1_3	1816	867	2.47797	LC_P15_NT	0	Myeloid	Macrophage
LC_P15_NT_2_CELL333_N1_3	2420	1009	1.65289	LC_P15_NT	0	Myeloid	Macrophage
LC_P15_NT_2_CELL283_N1_3	2892	1291	3.59613	LC_P15_NT	0	Myeloid	Macrophage
LC_P15_NT_2_CELL127_N1_3	6028	2160	6.28733	LC_P15_NT	9	Alveolar	Alveolar
LC_P15_NT_2_CELL151_N1_3	4888	1521	3.3347	LC_P15_NT	9	Alveolar	Alveolar
LC_P15_NT_2_CELL614_N1_3	1277	653	0.234926	LC_P15_NT	9	Alveolar	Alveolar
LC_P15_NT_2_CELL190_N1_3	4146	1672	1.76073	LC_P15_NT	21	Alveolar	Alveolar
LC_P15_NT_2_CELL584_N1_3	1315	641	2.43346	LC_P15_NT	0	Myeloid	Macrophage
LC_P15_NT_2_CELL144_N1_3	5021	1794	2.35013	LC_P15_NT	9	Alveolar	Alveolar
LC_P15_NT_2_CELL275_N1_3	2977	1171	3.56063	LC_P15_NT	22	Myeloid	DC
LC_P15_NT_2_CELL140_N1_3	5454	1889	2.09021	LC_P15_NT	0	Myeloid	Macrophage
LC_P15_NT_2_CELL73_N2_3	10057	3097	6.16486	LC_P15_NT	9	Alveolar	Alveolar
LC_P15_NT_2_CELL186_N1_3	4182	1611	2.989	LC_P15_NT	11	Epithelial	Epithelial
LC_P15_NT_2_CELL519_N1_3	1498	658	6.14152	LC_P15_NT	4	Bcell	Bcell
LC_P15_NT_2_CELL288_N1_3	2822	1128	1.77179	LC_P15_NT	12	Myeloid	DC
LC_P15_NT_2_CELL118_N1_3	6514	2124	1.87289	LC_P15_NT	0	Myeloid	Macrophage
LC_P15_NT_2_CELL25_N2_3	20910	4027	0.817791	LC_P15_NT	7	Myeloid	SPP1+Macro
LC_P15_NT_2_CELL592_N1_3	1313	695	9.97715	LC_P15_NT	13	Epithelial	Ciliated
LC_P15_NT_2_CELL69_N2_3	1388	690	2.8098	LC_P15_NT	10	T/NK	Treg
LC_P15_NT_2_CELL612_N1_3	1242	682	1.28824	LC_P15_NT	0	Myeloid	Macrophage
LC_P15_NT_2_CELL273_N1_3	3053	1371	2.55486	LC_P15_NT	11	Epithelial	Epithelial
LC_P15_NT_2_CELL654_N1_3	1141	568	0.701139	LC_P15_NT	0	Myeloid	Macrophage
LC_P15_NT_2_CELL382_N1_3	2092	978	1.29063	LC_P15_NT	16	Epithelial	Epithelial
LC_P15_NT_2_CELL622_N1_3	1242	671	12.4799	LC_P15_NT	13	Epithelial	Epithelial
LC_P15_NT_2_CELL173_N1_3	4448	1581	2.29317	LC_P15_NT	8	Epithelial	Epithelial
LC_P15_NT_2_CELL282_N1_3	2919	1202	1.98698	LC_P15_NT	7	Myeloid	Macrophage
LC_P15_NT_2_CELL517_N1_3	1515	723	0.990099	LC_P15_NT	7	Myeloid	SPP1+Macro
LC_P15_NT_2_CELL397_N1_3	2006	806	3.09073	LC_P15_NT	9	Alveolar	Alveolar
LC_P15_NT_2_CELL708_N1_3	1039	494	4.23484	LC_P15_NT	4	Bcell	Bcell
LC_P15_NT_2_CELL425_N1_3	1864	926	1.07296	LC_P15_NT	0	Myeloid	Macrophage
LC_P15_NT_2_CELL152_N1_3	4810	1747	5.09356	LC_P15_NT	9	Alveolar	Alveolar
LC_P15_NT_2_CELL238_N1_3	3367	1161	3.9501	LC_P15_NT	9	Alveolar	Alveolar
LC_P15_NT_2_CELL470_N1_3	1666	600	1.80072	LC_P15_NT	6	Epithelial	Epithelial
LC_P15_NT_2_CELL154_N1_3	4847	1631	1.19662	LC_P15_NT	0	Myeloid	Macrophage
LC_P15_NT_2_CELL408_N1_3	1993	898	1.55544	LC_P15_NT	0	Myeloid	Macrophage
LC_P15_NT_2_CELL449_N1_3	1763	773	4.42428	LC_P15_NT	12	Myeloid	DC
LC_P15_NT_2_CELL445_N1_3	1764	839	2.38095	LC_P15_NT	12	Myeloid	DC
LC_P15_NT_2_CELL597_N1_3	1293	648	3.63496	LC_P15_NT	16	Epithelial	Epithelial
LC_P15_NT_2_CELL149_N1_3	4940	1811	1.1336	LC_P15_NT	7	Myeloid	SPP1+Macro
LC_P15_NT_2_CELL244_N1_3	3316	1355	1.83957	LC_P15_NT	0	Myeloid	Macrophage
LC_P15_NT_2_CELL336_N1_3	2343	1009	3.11566	LC_P15_NT	9	Alveolar	Alveolar
LC_P15_NT_2_CELL575_N1_3	1351	638	6.06958	LC_P15_NT	6	Epithelial	Epithelial
LC_P15_NT_2_CELL147_N1_3	5011	1717	2.69407	LC_P15_NT	12	Myeloid	DC
LC_P15_NT_2_CELL66_N2_3	2339	1051	1.11159	LC_P15_NT	7	Myeloid	Macrophage
LC_P15_NT_2_CELL44_N2_3	6547	2238	2.19948	LC_P15_NT	0	Myeloid	Macrophage
LC_P15_NT_2_CELL664_N1_3	1134	609	2.55732	LC_P15_NT	12	Myeloid	DC
LC_P15_NT_2_CELL649_N1_3	1163	505	0.429923	LC_P15_NT	6	Epithelial	Epithelial
LC_P15_NT_2_CELL105_N1_3	7021	2302	2.62071	LC_P15_NT	0	Myeloid	Macrophage
LC_P15_NT_2_CELL4_N3_3	3796	1027	2.71338	LC_P15_NT	6	Epithelial	Epithelial
LC_P15_NT_2_CELL304_N1_3	2666	817	2.66317	LC_P15_NT	9	Alveolar	Alveolar
LC_P15_NT_2_CELL340_N1_3	2417	1061	1.53082	LC_P15_NT	0	Myeloid	Macrophage
LC_P15_NT_2_CELL335_N1_3	2429	1207	1.64677	LC_P15_NT	21	Alveolar	Alveolar
LC_P15_NT_2_CELL242_N1_3	3347	1549	1.13535	LC_P15_NT	0	Myeloid	Macrophage
LC_P15_NT_2_CELL175_N1_3	4373	1557	5.07661	LC_P15_NT	13	Epithelial	Ciliated
LC_P15_NT_2_CELL640_N1_3	1197	637	1.16959	LC_P15_NT	14	Myeloid	Monocyte
LC_P15_NT_2_CELL663_N1_3	1126	571	4.97336	LC_P15_NT	7	Myeloid	Macrophage
LC_P15_NT_2_CELL450_N1_3	1765	699	6.57224	LC_P15_NT	22	Myeloid	DC
LC_P15_NT_2_CELL287_N1_3	2850	943	2	LC_P15_NT	22	Myeloid	DC
LC_P15_NT_2_CELL596_N1_3	1317	671	1.36674	LC_P15_NT	7	Myeloid	SPP1+Macro
LC_P15_NT_2_CELL276_N1_3	3003	1330	2.664	LC_P15_NT	12	Myeloid	DC
LC_P15_NT_2_CELL179_N1_3	4286	1568	2.40317	LC_P15_NT	0	Myeloid	Macrophage
LC_P15_NT_2_CELL237_N1_3	3427	1273	1.95506	LC_P15_NT	0	Myeloid	Macrophage
LC_P15_NT_2_CELL329_N1_3	2406	1083	0.789692	LC_P15_NT	7	Myeloid	SPP1+Macro
LC_P15_NT_2_CELL486_N1_3	1658	789	1.7491	LC_P15_NT	0	Myeloid	Macrophage
LC_P15_NT_2_CELL116_N1_3	6558	2316	1.5401	LC_P15_NT	0	Myeloid	Macrophage
LC_P15_NT_2_CELL412_N1_3	1969	876	3.04723	LC_P15_NT	7	Myeloid	Macrophage
LC_P15_NT_2_CELL43_N2_3	3636	1546	2.20022	LC_P15_NT	0	Myeloid	Macrophage
LC_P15_NT_2_CELL406_N1_3	2013	890	2.13612	LC_P15_NT	12	Myeloid	DC
LC_P15_NT_2_CELL306_N1_3	2696	1289	1.44659	LC_P15_NT	12	Myeloid	Macrophage
LC_P15_NT_2_CELL208_N1_3	3685	1485	3.90773	LC_P15_NT	0	Myeloid	Macrophage
LC_P15_NT_2_CELL172_N1_3	4470	1604	1.14094	LC_P15_NT	0	Myeloid	Macrophage
LC_P15_NT_2_CELL524_N1_3	1481	367	6.61715	LC_P15_NT	16	Epithelial	Epithelial
LC_P15_NT_2_CELL394_N1_3	2060	1085	12.8641	LC_P15_NT	13	Epithelial	Epithelial
LC_P15_NT_2_CELL410_N1_3	1970	877	3.60406	LC_P15_NT	9	Alveolar	Alveolar
LC_P15_NT_2_CELL156_N1_3	4842	1643	1.15655	LC_P15_NT	7	Myeloid	SPP1+Macro
LC_P15_NT_2_CELL405_N1_3	2022	996	6.33037	LC_P15_NT	13	Epithelial	Epithelial
LC_P15_NT_2_CELL103_N1_3	7204	2408	2.56802	LC_P15_NT	0	Myeloid	Macrophage
LC_P15_NT_2_CELL530_N1_3	1502	719	2.72969	LC_P15_NT	13	Epithelial	Ciliated
LC_P15_NT_2_CELL318_N1_3	2509	1248	4.62336	LC_P15_NT	9	Alveolar	Alveolar
LC_P15_NT_2_CELL645_N1_3	1166	336	0.943396	LC_P15_NT	2	T/NK	Naive/MemoryCD4T
LC_P15_NT_2_CELL302_N1_3	2729	854	0.146574	LC_P15_NT	16	Epithelial	Epithelial
LC_P15_NT_2_CELL259_N1_3	3172	1376	1.92308	LC_P15_NT	0	Myeloid	Macrophage
LC_P15_NT_2_CELL104_N1_3	7023	2418	1.75139	LC_P15_NT	0	Myeloid	Macrophage
LC_P15_NT_2_CELL402_N1_3	1963	901	11.462	LC_P15_NT	16	Epithelial	Ciliated
LC_P15_NT_2_CELL262_N1_3	3153	1244	2.4104	LC_P15_NT	0	Myeloid	Macrophage
LC_P15_NT_2_CELL323_N1_3	2480	1085	1.85484	LC_P15_NT	0	Myeloid	Macrophage
LC_P15_NT_2_CELL281_N1_3	2902	1326	8.09786	LC_P15_NT	9	Alveolar	Alveolar
LC_P15_NT_2_CELL466_N1_3	1674	807	1.55317	LC_P15_NT	0	Myeloid	Monocyte
LC_P15_NT_2_CELL217_N1_3	3483	1270	3.56015	LC_P15_NT	9	Alveolar	Alveolar
LC_P15_NT_2_CELL123_N1_3	6122	1968	2.40118	LC_P15_NT	0	Myeloid	Macrophage
LC_P15_NT_2_CELL228_N1_3	3395	1475	3.35788	LC_P15_NT	9	Alveolar	Alveolar
LC_P15_NT_2_CELL342_N1_3	2331	1125	3.861	LC_P15_NT	11	Epithelial	Epithelial
LC_P15_NT_2_CELL256_N1_3	3094	1293	14.2534	LC_P15_NT	16	Epithelial	Ciliated
LC_P15_NT_2_CELL132_N1_3	5897	1969	3.84941	LC_P15_NT	8	Epithelial	Epithelial
LC_P15_NT_2_CELL59_N2_3	1673	780	2.2116	LC_P15_NT	0	Myeloid	Macrophage
LC_P15_NT_2_CELL536_N1_3	1477	798	1.62492	LC_P15_NT	0	Myeloid	Macrophage
LC_P15_NT_2_CELL687_N1_3	1092	580	1.73993	LC_P15_NT	0	Myeloid	Macrophage
LC_P15_NT_2_CELL62_N3_3	3928	1604	1.65479	LC_P15_NT	0	Myeloid	Macrophage
LC_P15_NT_2_CELL286_N1_3	2820	1171	3.15603	LC_P15_NT	12	Myeloid	DC
LC_P15_NT_2_CELL485_N1_3	1660	830	0.301205	LC_P15_NT	6	Epithelial	Epithelial
LC_P15_NT_2_CELL322_N1_3	2492	1148	2.20706	LC_P15_NT	0	Myeloid	Macrophage
LC_P15_NT_2_CELL184_N1_3	4199	1660	2.11955	LC_P15_NT	0	Myeloid	Macrophage
LC_P15_NT_2_CELL180_N1_3	4261	1586	2.37034	LC_P15_NT	0	Myeloid	Macrophage
LC_P15_NT_2_CELL187_N1_3	4170	1503	2.494	LC_P15_NT	0	Myeloid	Macrophage
LC_P15_NT_2_CELL439_N1_3	1770	837	2.88136	LC_P15_NT	0	Myeloid	Macrophage
LC_P15_NT_2_CELL347_N1_3	2312	801	3.54671	LC_P15_NT	16	Epithelial	Epithelial
LC_P15_NT_2_CELL609_N1_3	1240	479	3.95161	LC_P15_NT	16	Epithelial	Epithelial
LC_P15_NT_2_CELL327_N1_3	2433	1027	4.11015	LC_P15_NT	0	Myeloid	Macrophage
LC_P15_NT_2_CELL738_N1_3	1011	556	0.791296	LC_P15_NT	0	Myeloid	Macrophage
LC_P15_NT_2_CELL537_N1_3	1480	697	4.7973	LC_P15_NT	2	T/NK	Naive/MemoryCD4T
LC_P15_NT_2_CELL472_N1_3	1679	896	1.01251	LC_P15_NT	11	Epithelial	Epithelial
LC_P15_NT_2_CELL293_N1_3	2800	1307	1.96429	LC_P15_NT	7	Myeloid	Macrophage
LC_P15_NT_2_CELL419_N1_3	1941	948	1.08192	LC_P15_NT	7	Myeloid	Macrophage
LC_P15_NT_2_CELL110_N1_3	6726	2232	2.55724	LC_P15_NT	0	Myeloid	Macrophage
LC_P15_NT_2_CELL348_N1_3	2342	977	3.37319	LC_P15_NT	0	Myeloid	Macrophage
LC_P15_NT_2_CELL566_N1_3	1411	642	2.62225	LC_P15_NT	0	Myeloid	Macrophage
LC_P15_NT_2_CELL61_N2_3	4870	1699	3.05955	LC_P15_NT	9	Alveolar	Alveolar
LC_P15_NT_2_CELL341_N1_3	2431	1119	1.19292	LC_P15_NT	7	Myeloid	DC
LC_P15_NT_2_CELL251_N1_3	3220	1282	1.3354	LC_P15_NT	7	Myeloid	DC
LC_P15_NT_2_CELL388_N1_3	2044	1101	8.65949	LC_P15_NT	13	Epithelial	Epithelial
LC_P15_NT_2_CELL380_N1_3	2106	878	1.66192	LC_P15_NT	0	Myeloid	Macrophage
LC_P15_NT_2_CELL257_N1_3	3150	1286	1.65079	LC_P15_NT	12	Myeloid	Macrophage
LC_P15_NT_2_CELL165_N1_3	4549	1684	2.4401	LC_P15_NT	0	Myeloid	Macrophage
LC_P15_NT_2_CELL600_N1_3	1295	724	1.23552	LC_P15_NT	6	Epithelial	Epithelial
LC_P15_NT_2_CELL202_N1_3	3857	1428	1.65932	LC_P15_NT	7	Myeloid	SPP1+Macro
LC_P15_NT_2_CELL431_N1_3	1851	862	1.94489	LC_P15_NT	0	Myeloid	Macrophage
LC_P15_NT_2_CELL525_N1_3	1496	664	2.94118	LC_P15_NT	2	T/NK	Naive/MemoryCD4T
LC_P15_NT_2_CELL17_N2_3	3508	1507	1.31129	LC_P15_NT	7	Myeloid	SPP1+Macro
LC_P15_NT_2_CELL115_N1_3	6516	2009	3.66789	LC_P15_NT	9	Alveolar	Alveolar
LC_P15_NT_2_CELL404_N1_3	2011	1042	1.19344	LC_P15_NT	0	Myeloid	Macrophage
LC_P15_NT_2_CELL359_N1_3	2198	813	1.1374	LC_P15_NT	22	Myeloid	DC
LC_P15_NT_2_CELL229_N1_3	3448	1632	4.9594	LC_P15_NT	13	Epithelial	Epithelial
LC_P15_NT_2_CELL213_N1_3	3704	1550	2.94276	LC_P15_NT	11	Epithelial	Epithelial
LC_P15_NT_2_CELL651_N1_3	1170	617	0.598291	LC_P15_NT	14	Myeloid	Monocyte
LC_P15_NT_2_CELL54_N2_3	7449	2122	10.4444	LC_P15_NT	9	Alveolar	Alveolar
LC_P15_NT_2_CELL235_N1_3	3379	1381	1.39094	LC_P15_NT	7	Myeloid	Macrophage
LC_P15_NT_2_CELL571_N1_3	1366	519	4.31918	LC_P15_NT	16	Epithelial	Epithelial
LC_P15_NT_2_CELL588_N1_3	1296	556	2.62346	LC_P15_NT	16	Epithelial	Epithelial
LC_P15_NT_2_CELL130_N1_3	6010	2070	1.74709	LC_P15_NT	0	Myeloid	Macrophage
LC_P15_NT_2_CELL332_N1_3	2371	1129	3.54281	LC_P15_NT	9	Alveolar	Alveolar
LC_P15_NT_2_CELL124_N1_3	6060	2038	2.9703	LC_P15_NT	0	Myeloid	Macrophage
LC_P15_NT_2_CELL308_N1_3	2636	1050	4.93171	LC_P15_NT	9	Alveolar	Alveolar
LC_P15_NT_2_CELL211_N1_3	3636	1455	3.19032	LC_P15_NT	11	Epithelial	Epithelial
LC_P15_NT_2_CELL193_N1_3	3991	1738	6.74017	LC_P15_NT	9	Alveolar	Alveolar
LC_P15_NT_2_CELL265_N1_3	3077	1156	5.55736	LC_P15_NT	15	Epithelial	Epithelial
LC_P15_NT_2_CELL29_N2_3	5283	1714	3.33144	LC_P15_NT	9	Alveolar	Alveolar
LC_P15_NT_2_CELL234_N1_3	3428	1316	1.77946	LC_P15_NT	0	Myeloid	Macrophage
LC_P15_NT_2_CELL354_N1_3	2310	1104	1.90476	LC_P15_NT	0	Myeloid	Macrophage
LC_P15_NT_2_CELL647_N1_3	1158	540	1.64076	LC_P15_NT	5	T/NK	Naive/MemoryCD4T
LC_P15_NT_2_CELL63_N2_3	5156	1823	2.11404	LC_P15_NT	7	Myeloid	SPP1+Macro
LC_P15_NT_2_CELL37_N2_3	7044	2482	2.34242	LC_P15_NT	0	Myeloid	Macrophage
LC_P15_NT_2_CELL569_N1_3	1402	719	0.784593	LC_P15_NT	7	Myeloid	SPP1+Macro
LC_P15_NT_2_CELL133_N1_3	5904	1989	2.0664	LC_P15_NT	0	Myeloid	Macrophage
LC_P15_NT_2_CELL353_N1_3	2284	1145	5.07881	LC_P15_NT	9	Alveolar	Alveolar
LC_P15_NT_2_CELL422_N1_3	1876	913	2.1855	LC_P15_NT	0	Myeloid	Macrophage
LC_P15_NT_2_CELL467_N1_3	1707	743	3.04628	LC_P15_NT	7	Myeloid	SPP1+Macro
LC_P15_NT_2_CELL362_N1_3	2207	920	4.12324	LC_P15_NT	9	Alveolar	Alveolar
LC_P15_NT_2_CELL47_N2_3	2590	1057	1.66023	LC_P15_NT	7	Myeloid	SPP1+Macro
LC_P15_NT_2_CELL370_N1_3	2182	1104	3.62053	LC_P15_NT	8	Epithelial	Epithelial
LC_P15_NT_2_CELL215_N1_3	3577	1497	2.57199	LC_P15_NT	12	Myeloid	DC
LC_P15_NT_2_CELL312_N1_3	2652	1091	1.65913	LC_P15_NT	0	Myeloid	Macrophage
LC_P15_NT_2_CELL444_N1_3	1794	788	1.72798	LC_P15_NT	0	Myeloid	Macrophage
LC_P15_NT_2_CELL446_N1_3	1745	731	5.95989	LC_P15_NT	7	Myeloid	DC
LC_P15_NT_2_CELL227_N1_3	3473	1460	3.22488	LC_P15_NT	7	Myeloid	DC
LC_P15_NT_2_CELL162_N1_3	4594	1711	1.78494	LC_P15_NT	0	Myeloid	Macrophage
LC_P15_NT_2_CELL531_N1_3	1478	727	0.067659	LC_P15_NT	6	Epithelial	Epithelial
LC_P15_NT_2_CELL46_N4_3	3920	1530	1.14796	LC_P15_NT	7	Myeloid	SPP1+Macro
LC_P15_NT_2_CELL121_N1_3	6122	1771	2.66253	LC_P15_NT	9	Alveolar	Alveolar
LC_P15_NT_2_CELL377_N1_3	2098	967	1.23928	LC_P15_NT	0	Myeloid	Macrophage
LC_P15_NT_2_CELL128_N1_3	6013	1896	14.7347	LC_P15_NT	15	Epithelial	Epithelial
LC_P15_NT_2_CELL471_N1_3	1681	910	4.99703	LC_P15_NT	13	Epithelial	Epithelial
LC_P15_NT_2_CELL268_N1_3	3076	1218	2.3407	LC_P15_NT	7	Myeloid	SPP1+Macro
LC_P15_NT_2_CELL711_N1_3	1048	605	0.763359	LC_P15_NT	0	Myeloid	Macrophage
LC_P15_NT_2_CELL391_N1_3	2075	899	1.68675	LC_P15_NT	0	Myeloid	Macrophage
LC_P15_NT_2_CELL635_N1_3	1227	652	1.87449	LC_P15_NT	0	Myeloid	Macrophage
LC_P15_NT_2_CELL514_N1_3	1516	648	3.95778	LC_P15_NT	6	Epithelial	Epithelial
LC_P15_NT_2_CELL57_N2_3	8416	2244	6.7847	LC_P15_NT	16	Epithelial	Epithelial
LC_P15_NT_2_CELL440_N1_3	1809	843	2.10061	LC_P15_NT	0	Myeloid	Macrophage
LC_P15_NT_2_CELL545_N1_3	1450	747	4	LC_P15_NT	12	Myeloid	DC
LC_P15_NT_2_CELL142_N1_3	5257	1903	3.57618	LC_P15_NT	9	Alveolar	Alveolar
LC_P15_NT_2_CELL373_N1_3	2132	1010	5.394	LC_P15_NT	11	Epithelial	Epithelial
LC_P15_NT_2_CELL39_N2_3	4526	1546	3.97702	LC_P15_NT	8	Epithelial	Epithelial
LC_P15_NT_2_CELL328_N1_3	2405	1054	3.1185	LC_P15_NT	12	Myeloid	DC
LC_P15_NT_2_CELL337_N1_3	2398	1094	2.12677	LC_P15_NT	0	Myeloid	Macrophage
LC_P15_NT_2_CELL357_N1_3	2279	986	1.93067	LC_P15_NT	7	Myeloid	SPP1+Macro
LC_P15_NT_2_CELL527_N1_3	1488	596	1.14247	LC_P15_NT	16	Epithelial	Epithelial
LC_P15_NT_2_CELL241_N1_3	3350	1114	1.73134	LC_P15_NT	11	Epithelial	Epithelial
LC_P15_NT_2_CELL279_N1_3	2912	1272	2.06044	LC_P15_NT	0	Myeloid	Macrophage
LC_P15_NT_2_CELL416_N1_3	1924	922	1.4553	LC_P15_NT	0	Myeloid	Macrophage
LC_P15_NT_2_CELL334_N1_3	2431	1103	2.26244	LC_P15_NT	0	Myeloid	Macrophage
LC_P15_NT_2_CELL209_N1_3	3634	1334	3.8525	LC_P15_NT	9	Alveolar	Alveolar
LC_P15_NT_2_CELL321_N1_3	2983	866	1.50855	LC_P15_NT	18	Bcell	IgG+Plasma
LC_P15_NT_2_CELL715_N1_3	1038	442	2.11946	LC_P15_NT	16	Epithelial	Epithelial
LC_P15_NT_2_CELL685_N1_3	1080	610	0.555556	LC_P15_NT	6	Epithelial	Epithelial
LC_P15_NT_2_CELL424_N1_3	1852	881	2.4838	LC_P15_NT	0	Myeloid	Macrophage
LC_P15_NT_2_CELL479_N1_3	1696	912	2.00472	LC_P15_NT	11	Epithelial	Epithelial
LC_P15_NT_2_CELL438_N1_3	1808	891	1.1615	LC_P15_NT	7	Myeloid	Macrophage
LC_P15_NT_2_CELL615_N1_3	1253	627	0.0798085	LC_P15_NT	15	Epithelial	Epithelial
LC_P15_NT_2_CELL692_N1_3	1081	506	0.277521	LC_P15_NT	7	Myeloid	Macrophage
LC_P15_NT_2_CELL220_N1_3	3519	1430	2.72805	LC_P15_NT	11	Epithelial	Epithelial
LC_P15_NT_2_CELL96_N1_3	7480	2384	2.68717	LC_P15_NT	0	Myeloid	Macrophage
LC_P15_NT_2_CELL296_N1_3	2699	970	1.63023	LC_P15_NT	11	Epithelial	Epithelial
LC_P15_NT_2_CELL371_N1_3	2194	730	1.77758	LC_P15_NT	6	Epithelial	Epithelial
LC_P15_NT_2_CELL549_N1_3	1434	673	1.46444	LC_P15_NT	7	Myeloid	DC
LC_P15_NT_2_CELL368_N1_3	2173	815	2.76116	LC_P15_NT	16	Epithelial	Epithelial
LC_P15_NT_2_CELL36_N2_3	2845	1282	2.03866	LC_P15_NT	0	Myeloid	Macrophage
LC_P15_NT_2_CELL112_N1_3	6735	2318	2.42019	LC_P15_NT	0	Myeloid	Macrophage
LC_P15_NT_2_CELL188_N1_3	4154	1551	2.67212	LC_P15_NT	0	Myeloid	Macrophage
LC_P15_NT_2_CELL442_N1_3	1795	829	1.44847	LC_P15_NT	0	Myeloid	Monocyte
LC_P15_NT_2_CELL548_N1_3	1436	444	3.83008	LC_P15_NT	16	Epithelial	Epithelial
LC_P15_NT_2_CELL307_N1_3	2647	852	1.36003	LC_P15_NT	9	Alveolar	Alveolar
LC_P15_NT_2_CELL74_N2_3	1439	713	3.05768	LC_P15_NT	10	T/NK	Treg
LC_P15_NT_2_CELL346_N1_3	2339	1028	3.42027	LC_P15_NT	1	T/NK	gammadeltaT
LC_P15_NT_2_CELL495_N1_3	1574	381	5.20966	LC_P15_NT	2	T/NK	Naive/MemoryCD8T
LC_P15_NT_2_CELL573_N1_3	1394	699	2.08034	LC_P15_NT	0	Myeloid	Macrophage
LC_P15_NT_2_CELL264_N1_3	3114	1230	1.54143	LC_P15_NT	0	Myeloid	Macrophage
LC_P15_NT_2_CELL313_N1_3	2599	864	2.88573	LC_P15_NT	22	Myeloid	DC
LC_P15_NT_2_CELL484_N1_3	1657	898	8.14725	LC_P15_NT	13	Epithelial	Epithelial
LC_P15_NT_2_CELL434_N1_3	1829	886	1.03882	LC_P15_NT	7	Myeloid	SPP1+Macro
LC_P15_NT_2_CELL269_N1_3	3039	1515	4.1461	LC_P15_NT	9	Alveolar	Alveolar
LC_P15_NT_2_CELL177_N1_3	4365	1608	2.08477	LC_P15_NT	0	Myeloid	Macrophage
LC_P15_NT_2_CELL476_N1_3	1653	900	3.44828	LC_P15_NT	8	Epithelial	Epithelial
LC_P15_NT_2_CELL611_N1_3	1241	625	2.57857	LC_P15_NT	10	T/NK	Naive/MemoryCD4T
LC_P15_NT_2_CELL210_N1_3	3710	1508	2.64151	LC_P15_NT	0	Myeloid	Macrophage
LC_P15_NT_2_CELL199_N1_3	3921	1412	2.24433	LC_P15_NT	0	Myeloid	Macrophage
LC_P15_NT_2_CELL189_N1_3	4133	1490	1.66949	LC_P15_NT	7	Myeloid	SPP1+Macro
LC_P15_NT_2_CELL452_N1_3	1747	927	3.54894	LC_P15_NT	13	Epithelial	Epithelial
LC_P15_NT_2_CELL392_N1_3	2084	995	5.66219	LC_P15_NT	17	Fibroblasts	Fibroblast
LC_P15_NT_2_CELL436_N1_3	1830	830	3.22404	LC_P15_NT	0	Myeloid	Macrophage
LC_P15_NT_2_CELL384_N1_3	2099	1005	0.857551	LC_P15_NT	0	Myeloid	Macrophage
LC_P15_NT_2_CELL365_N1_3	2214	960	3.1617	LC_P15_NT	5	T/NK	Naive/MemoryCD4T
LC_P15_NT_2_CELL625_N1_3	1229	699	2.19691	LC_P15_NT	7	Myeloid	Macrophage
LC_P15_NT_2_CELL570_N1_3	1392	727	3.73563	LC_P15_NT	17	Fibroblasts	Fibroblast
LC_P15_NT_2_CELL226_N1_3	3456	1488	4.42708	LC_P15_NT	11	Epithelial	Epithelial
LC_P15_NT_2_CELL511_N1_3	1570	680	2.61146	LC_P15_NT	2	T/NK	Naive/MemoryCD4T
LC_P15_NT_2_CELL522_N1_3	1528	822	0.719895	LC_P15_NT	11	Epithelial	Epithelial
LC_P15_NT_2_CELL684_N1_3	1114	559	1.43627	LC_P15_NT	0	Myeloid	Macrophage
LC_P15_NT_2_CELL207_N1_3	3716	1433	1.61464	LC_P15_NT	0	Myeloid	Macrophage
LC_P15_NT_2_CELL469_N1_3	1680	856	3.92857	LC_P15_NT	7	Myeloid	Macrophage
LC_P15_NT_2_CELL710_N1_3	1051	592	5.89914	LC_P15_NT	2	T/NK	Naive/MemoryCD4T
LC_P15_NT_2_CELL170_N1_3	4396	1745	7.52957	LC_P15_NT	8	Epithelial	Epithelial
LC_P15_NT_2_CELL65_N2_3	1893	912	3.32805	LC_P15_NT	12	Myeloid	DC
LC_P15_NT_2_CELL285_N1_3	2880	1354	0.833333	LC_P15_NT	7	Myeloid	Macrophage
LC_P15_NT_2_CELL393_N1_3	2053	970	2.04579	LC_P15_NT	0	Myeloid	Macrophage
LC_P15_NT_2_CELL236_N1_3	3327	1234	2.82537	LC_P15_NT	22	Myeloid	DC
LC_P15_NT_2_CELL480_N1_3	1677	795	2.80262	LC_P15_NT	0	Myeloid	Macrophage
LC_P15_NT_2_CELL369_N1_3	2220	1146	1.08108	LC_P15_NT	11	Epithelial	Epithelial
LC_P15_NT_2_CELL294_N1_3	2714	1086	2.24761	LC_P15_NT	9	Alveolar	Alveolar
[truncated: 160,037 more rows]

## Sheet: Table S3
Cell	Cluster	PatientID	Orgin	Cellsubtype
X6_CTCCCTCTTACT	10	p4	tLung	C07_MKI67
X6_GCTTACTTTGGT	3	p4	tLung	Pericytes
X6_TAGCGTTCAGGT	1	p4	tLung	C02_POSTN
X6_AGATTCGAATAC	1	p4	tLung	C02_POSTN
X6_TTCTTTGCCTGG	1	p4	tLung	C02_POSTN
X6_GGTGTCCAAGTT	1	p4	tLung	C02_POSTN
X6_TCGCCACCTGAC	10	p4	tLung	C07_MKI67
X6_CCACATCATACA	1	p4	tLung	C02_POSTN
X6_TCGACTAAGATG	1	p4	tLung	C02_POSTN
X6_CTGTAACTAGCA	3	p4	tLung	Pericytes
X6_CCGTTCACGCAT	10	p4	tLung	C07_MKI67
X6_GCTCACATGGGC	1	p4	tLung	C02_POSTN
X6_AGCTTCATTTGT	1	p4	tLung	C02_POSTN
X6_AGATTAAGCGGA	1	p4	tLung	C02_POSTN
X6_GCTCTCGGACAA	1	p4	tLung	C02_POSTN
X6_GTCATTGATTTA	1	p4	tLung	C02_POSTN
X6_GGCGCCACTTGA	3	p4	tLung	Pericytes
X6_CAAAAAACTAGA	1	p4	tLung	C02_POSTN
X6_GAACCGAATCCC	3	p4	tLung	Pericytes
X6_CAACGTCCGGGT	1	p4	tLung	C02_POSTN
X6_CAATAGGAACAT	1	p4	tLung	C02_POSTN
X6_GCTCTACCGAGA	3	p4	tLung	Pericytes
X6_TTGCGATTCATA	1	p4	tLung	C02_POSTN
X6_TCGAGTTGCCCG	0	p4	tLung	C01_CCL11
X6_GACCTACCGGCT	1	p4	tLung	C02_POSTN
X6_CGCATAAATCAA	3	p4	tLung	Pericytes
X6_AGGGGGCTCTAT	1	p4	tLung	C02_POSTN
X6_ATCGGACCATAC	10	p4	tLung	C07_MKI67
X6_CCAGGGTAGGAG	1	p4	tLung	C02_POSTN
X6_GAACTACAGGCG	3	p4	tLung	Pericytes
X6_AGCCTCCCCACA	1	p4	tLung	C02_POSTN
X6_TCCATTATGCGC	10	p4	tLung	C07_MKI67
X6_TCGGTAGAGCAA	1	p4	tLung	C02_POSTN
X6_GACGGCAATGCT	10	p4	tLung	C07_MKI67
X6_TCGGGCGCGGGC	3	p4	tLung	Pericytes
X6_CTGTACATCCCC	3	p4	tLung	Pericytes
X6_TATAGTTTGCAC	1	p4	tLung	C02_POSTN
X6_AATGACGCTGAC	1	p4	tLung	C02_POSTN
X6_CTACGCGATGAG	1	p4	tLung	C02_POSTN
X6_TGCGATTGGCCT	1	p4	tLung	C02_POSTN
X6_AGCAGGTGGCAA	1	p4	tLung	C02_POSTN
X6_CTACTCTGTACC	1	p4	tLung	C02_POSTN
X6_CGACTCTCTATT	0	p4	tLung	C01_CCL11
X6_AAGAATGCCGCG	1	p4	tLung	C02_POSTN
X6_TCGCCCCGTCTT	1	p4	tLung	C02_POSTN
X6_ATATTCGGGCAA	1	p4	tLung	C02_POSTN
X6_TTTCGCCCTTAG	1	p4	tLung	C02_POSTN
X6_CCATGAACTTGA	8	p4	tLung	C06_CCL2
X6_TTCTAACCGGGC	3	p4	tLung	Pericytes
X6_AGTCGTGCTTAA	1	p4	tLung	C02_POSTN
X6_CCTTGATCGCCT	1	p4	tLung	C02_POSTN
X6_CTGGCTGTAGCC	1	p4	tLung	C02_POSTN
X6_GATGCCACGATG	1	p4	tLung	C02_POSTN
X6_TATCTATTTTTA	1	p4	tLung	C02_POSTN
X6_CGTTATCGAGGT	1	p4	tLung	C02_POSTN
X6_TAGCTTTGTATT	0	p4	tLung	C01_CCL11
X6_ATGTTTCTGGGG	1	p4	tLung	C02_POSTN
X6_GTTGGAGTACAG	0	p4	tLung	C01_CCL11
X6_GAGGTCCGGTTC	1	p4	tLung	C02_POSTN
X6_ACGCCACGCAAG	1	p4	tLung	C02_POSTN
X6_TGCATAGCTGAG	1	p4	tLung	C02_POSTN
X6_CCGGCCATGACA	3	p4	tLung	Pericytes
X6_ATTTAACATCAC	1	p4	tLung	C02_POSTN
X6_GAGCTTTGTCAC	1	p4	tLung	C02_POSTN
X6_GCATGCCGTCAC	1	p4	tLung	C02_POSTN
X6_TCCCTTCACACT	3	p4	tLung	Pericytes
X6_CAATACTATATC	8	p4	tLung	C06_CCL2
X6_TCTTAGAAATAC	1	p4	tLung	C02_POSTN
X6_CCGGGTACGGTA	1	p4	tLung	C02_POSTN
X6_CGGTTGGGCCAG	0	p4	tLung	C01_CCL11
X6_GTATTAGGCCGA	1	p4	tLung	C02_POSTN
X6_CAGCACAGCCCC	1	p4	tLung	C02_POSTN
X6_CTAGTTAAGCGT	1	p4	tLung	C02_POSTN
X6_CTAGGTGGTTCA	0	p4	tLung	C01_CCL11
X6_TAGGGCGGGCCC	1	p4	tLung	C02_POSTN
X6_GGCTAGACGAAT	10	p4	tLung	C07_MKI67
X6_TATCCGTATCGT	3	p4	tLung	Pericytes
X6_GATGCTCCAACT	1	p4	tLung	C02_POSTN
X6_ACATTCCCGATG	3	p4	tLung	Pericytes
X6_CTATGGTTGCCT	1	p4	tLung	C02_POSTN
X6_TGCCTCGCTCGA	3	p4	tLung	Pericytes
X6_GCCTAAATTCTT	3	p4	tLung	Pericytes
X6_ATCTGCTATTTA	1	p4	tLung	C02_POSTN
X6_GAAACCTCGAGG	3	p4	tLung	Pericytes
X6_GAGGCCGCAGAG	3	p4	tLung	Pericytes
X6_CGGGGACTTTCT	3	p4	tLung	Pericytes
X6_CGAAGCATCTGC	0	p4	tLung	C01_CCL11
X6_CTTATCGAACTA	1	p4	tLung	C02_POSTN
X6_CCTTAGCCAGGC	1	p4	tLung	C02_POSTN
X6_GTAAGCGTGTGA	3	p4	tLung	Pericytes
X6_GCTCCGCATATA	3	p4	tLung	Pericytes
X6_GGCTTTGCGCAT	1	p4	tLung	C02_POSTN
X6_TTGAGTCAAACT	3	p4	tLung	Pericytes
X6_ATACAGATTCCA	1	p4	tLung	C02_POSTN
X6_ATGCTTGTTATC	3	p4	tLung	Pericytes
X6_GATTCCGAGTGA	1	p4	tLung	C02_POSTN
X6_GGGAGATTACGC	3	p4	tLung	Pericytes
X6_GGGGAAGGTTTG	1	p4	tLung	C02_POSTN
X6_TTGCACTGAAGA	1	p4	tLung	C02_POSTN
X6_CCAGTAGCGATT	3	p4	tLung	Pericytes
X6_ATAGCTTTGATT	0	p4	tLung	C01_CCL11
X6_TGTCGAGATGAT	3	p4	tLung	Pericytes
X6_CATATGGCATGA	1	p4	tLung	C02_POSTN
X6_TGATTGTGAGCG	1	p4	tLung	C02_POSTN
X6_TTACTTTGTCCC	1	p4	tLung	C02_POSTN
X6_GATGGTCGGCGA	1	p4	tLung	C02_POSTN
X6_TTTCCATACGCG	1	p4	tLung	C02_POSTN
X6_CATGACTGATTG	1	p4	tLung	C02_POSTN
X6_CGCACGATTATA	1	p4	tLung	C02_POSTN
X6_GCGTCCGGAGGT	1	p4	tLung	C02_POSTN
X6_CGCGCGGCCAGA	8	p4	tLung	C06_CCL2
X6_GCACAGGAGATG	1	p4	tLung	C02_POSTN
X6_TCGGGTGCCTTT	1	p4	tLung	C02_POSTN
X6_GAACGGATTATC	1	p4	tLung	C02_POSTN
X6_CATAGTTAAATG	1	p4	tLung	C02_POSTN
X6_AGAGTCTTTTAA	8	p4	tLung	C06_CCL2
X6_GCTTCTACTCAC	0	p4	tLung	C01_CCL11
X6_TAGTTGCAGAGA	0	p4	tLung	C01_CCL11
X6_GTTATACATGCT	3	p4	tLung	Pericytes
X6_AGTTGCGCCGGC	1	p4	tLung	C02_POSTN
X6_GGAGTGTCTATA	1	p4	tLung	C02_POSTN
X6_TCAACTTCGTGC	1	p4	tLung	C02_POSTN
X6_GGTCTCTTATCA	1	p4	tLung	C02_POSTN
X6_ACAATGTTCTAA	1	p4	tLung	C02_POSTN
X6_TCAATCCTGCTC	0	p4	tLung	C01_CCL11
X6_TCTTGGTGCCAG	1	p4	tLung	C02_POSTN
X6_CCCACGAGGGCA	3	p4	tLung	Pericytes
X6_CGCACAACTGGC	10	p4	tLung	C07_MKI67
X6_TTGTGAGTATTG	1	p4	tLung	C02_POSTN
X6_TATCGCGGCTGG	3	p4	tLung	Pericytes
X6_ACATTGGTCAGA	1	p4	tLung	C02_POSTN
X6_AATTAGACCATA	3	p4	tLung	Pericytes
X6_TTATAGTAAGAT	1	p4	tLung	C02_POSTN
X6_CGAGACCATGAA	1	p4	tLung	C02_POSTN
X6_CGGCTTCTATGG	8	p4	tLung	C06_CCL2
X6_TCAAAGCGGAGC	0	p4	tLung	C01_CCL11
X6_AAAGGTACCTGT	0	p4	tLung	C01_CCL11
X6_ATCCAATTGCTC	3	p4	tLung	Pericytes
X6_GTCTTTATTGTT	1	p4	tLung	C02_POSTN
X6_GCCGGAATCCCG	1	p4	tLung	C02_POSTN
X6_CAAACGACGCGC	1	p4	tLung	C02_POSTN
X6_TGGTATCCAATG	3	p4	tLung	Pericytes
X6_CGTTGCGCAGTC	1	p4	tLung	C02_POSTN
X6_TCTACAAACACA	1	p4	tLung	C02_POSTN
X6_CCGTTTACGGGT	1	p4	tLung	C02_POSTN
X6_ATGAGTGAGAAC	1	p4	tLung	C02_POSTN
X6_AGCGAACTCATC	1	p4	tLung	C02_POSTN
X6_CTGGTTTATCGT	10	p4	tLung	C07_MKI67
X6_AGGGATTGCATC	1	p4	tLung	C02_POSTN
X6_GTGGTCATTAGG	1	p4	tLung	C02_POSTN
X6_ACTGGCACATCA	8	p4	tLung	C06_CCL2
X6_CAGTGTTGGACG	1	p4	tLung	C02_POSTN
X6_AACGTCTCAGCG	1	p4	tLung	C02_POSTN
X6_CCTTCGTACGAT	0	p4	tLung	C01_CCL11
X6_TTATTTCAAATT	0	p4	tLung	C01_CCL11
X6_CTCTCCAATCGT	1	p4	tLung	C02_POSTN
X6_TGTCTCGTATCT	1	p4	tLung	C02_POSTN
X6_CTCCCGACATTC	1	p4	tLung	C02_POSTN
X6_TTGCGTCGGATA	3	p4	tLung	Pericytes
X6_AGGCCAGGGCAA	1	p4	tLung	C02_POSTN
X6_ATTCGTTGGAAG	3	p4	tLung	Pericytes
X6_TGCGGCAACTCT	1	p4	tLung	C02_POSTN
X6_TCATGATTCGGC	1	p4	tLung	C02_POSTN
X6_GAAACGTGCAAC	3	p4	tLung	Pericytes
X6_GTCCCGCATAAC	3	p4	tLung	Pericytes
X6_AGCAGGCAGGGA	1	p4	tLung	C02_POSTN
X6_TTGTAACCCTGC	3	p4	tLung	Pericytes
X6_TAGCAGGTTCTG	1	p4	tLung	C02_POSTN
X6_CGGGGACATGGT	1	p4	tLung	C02_POSTN
X6_TCATCAGAGAGC	1	p4	tLung	C02_POSTN
X6_GGTCGTTTTTTC	1	p4	tLung	C02_POSTN
X6_TAATAATAGGTG	1	p4	tLung	C02_POSTN
X6_CGTCATTGATTC	0	p4	tLung	C01_CCL11
X6_CTGATTCATCCG	1	p4	tLung	C02_POSTN
X6_AGTCGTAATCGA	3	p4	tLung	Pericytes
X6_CGAAATTTGACC	1	p4	tLung	C02_POSTN
X6_GTCGGGCGCACA	1	p4	tLung	C02_POSTN
X6_TATTTTTTAGAA	1	p4	tLung	C02_POSTN
X6_TCTCAGTGATCT	0	p4	tLung	C01_CCL11
X6_GCTCTTAGACTC	0	p4	tLung	C01_CCL11
X6_TACACCGCTCCT	8	p4	tLung	C06_CCL2
X6_TCCCCCCTCTTT	8	p4	tLung	C06_CCL2
X6_ATCCTTCCTGAG	1	p4	tLung	C02_POSTN
X6_GGCTAGAAGAGC	1	p4	tLung	C02_POSTN
X6_TGTGACGAGATC	1	p4	tLung	C02_POSTN
X6_TTCCGATTACAC	10	p4	tLung	C07_MKI67
X6_TCAAGACATGCT	1	p4	tLung	C02_POSTN
X6_GTCATTTGCAAC	0	p4	tLung	C01_CCL11
X6_AGACCTTGTTCG	1	p4	tLung	C02_POSTN
X6_TCAACGCGTTAC	1	p4	tLung	C02_POSTN
X6_ACTACCGCTAGA	1	p4	tLung	C02_POSTN
X6_TACCATGGAGAG	1	p4	tLung	C02_POSTN
X6_CAACCCCGAATG	3	p4	tLung	Pericytes
X6_CCTGATGAGTAA	1	p4	tLung	C02_POSTN
X6_CTATACTCTTCT	1	p4	tLung	C02_POSTN
X6_AATTGACCCATA	1	p4	tLung	C02_POSTN
X6_TCGGCTTCAATG	0	p4	tLung	C01_CCL11
X6_GCGATTTCACCA	8	p4	tLung	C06_CCL2
X6_GTAGGCAGTGAG	3	p4	tLung	Pericytes
X6_TCAATCGTCAGG	3	p4	tLung	Pericytes
X6_CCTTAGGCACTG	1	p4	tLung	C02_POSTN
X6_TCCTCTCTTATC	0	p4	tLung	C01_CCL11
X6_CATGCACCTACA	3	p4	tLung	Pericytes
X6_GGTTAGCAGGAA	3	p4	tLung	Pericytes
X6_GTACTATCATTA	0	p4	tLung	C01_CCL11
X6_CCCGTCGCCTGG	1	p4	tLung	C02_POSTN
X6_ATGCTTAACAAT	1	p4	tLung	C02_POSTN
X6_ACGTCCCACATT	0	p4	tLung	C01_CCL11
X6_CGGGTGGGCTTG	1	p4	tLung	C02_POSTN
X6_TGTCGGATATCA	1	p4	tLung	C02_POSTN
X6_CTGGACGGCTGT	1	p4	tLung	C02_POSTN
X6_ACCTCGTCATGT	8	p4	tLung	C06_CCL2
X6_TTTCACCCCATA	1	p4	tLung	C02_POSTN
X6_CCCTGCCTACAC	1	p4	tLung	C02_POSTN
X6_GCATAAGGTATG	1	p4	tLung	C02_POSTN
X6_CGGACGGCGCAG	1	p4	tLung	C02_POSTN
X6_ATTCGACATACT	1	p4	tLung	C02_POSTN
X6_GTGGGCTATCCT	1	p4	tLung	C02_POSTN
X6_TCCACGCCCCTA	3	p4	tLung	Pericytes
X6_ATAATTCATACG	1	p4	tLung	C02_POSTN
X6_GTGTGCGTCGAA	3	p4	tLung	Pericytes
X6_AGTTTGCAGTTT	1	p4	tLung	C02_POSTN
X6_ATCATCTCCTTA	1	p4	tLung	C02_POSTN
X6_GTGGTTTAAGCT	1	p4	tLung	C02_POSTN
X6_CTCCTAACAGGG	1	p4	tLung	C02_POSTN
X6_CGGTTTGGGTTA	1	p4	tLung	C02_POSTN
X6_AGGTCATCTCAT	1	p4	tLung	C02_POSTN
X6_GCCGTGTAGGGT	1	p4	tLung	C02_POSTN
X6_GCACGCCAATAT	1	p4	tLung	C02_POSTN
X6_TTTCCGTAGAGT	1	p4	tLung	C02_POSTN
X6_TGGAAATGTTCC	1	p4	tLung	C02_POSTN
X6_GAGGTCAAATTC	0	p4	tLung	C01_CCL11
X6_CCATCTTACTTC	3	p4	tLung	Pericytes
X6_ATAACAAGCTAG	1	p4	tLung	C02_POSTN
X6_GGAAGAAAACAG	1	p4	tLung	C02_POSTN
X6_AGGACCCATAAA	1	p4	tLung	C02_POSTN
X6_ACAATTCACTGT	8	p4	tLung	C06_CCL2
X6_CAGGGAGGTTGG	3	p4	tLung	Pericytes
X6_GTCATGTGCCAC	1	p4	tLung	C02_POSTN
X6_CTAATCCCACAA	1	p4	tLung	C02_POSTN
X6_TTGGAATTACTA	1	p4	tLung	C02_POSTN
X6_GTAGCACTGTCT	1	p4	tLung	C02_POSTN
X6_GTAAAGAAGGGC	1	p4	tLung	C02_POSTN
X6_TCGGGGTACCCC	1	p4	tLung	C02_POSTN
X6_CGATGGGCAGTA	3	p4	tLung	Pericytes
X6_GTGAAGCTAGTA	3	p4	tLung	Pericytes
X6_GGAGAGTTTAAG	3	p4	tLung	Pericytes
X6_TAAACCACGATC	1	p4	tLung	C02_POSTN
X6_CGGAATTCTCGA	0	p4	tLung	C01_CCL11
X6_TGCATGGCAATG	13	p4	tLung	C09_MYH11
X6_CCAACGAGCGGT	1	p4	tLung	C02_POSTN
X6_GGTGAAAAAGAT	3	p4	tLung	Pericytes
X6_CGTTCGATTTCT	1	p4	tLung	C02_POSTN
X6_TAGCATTGCTCC	0	p4	tLung	C01_CCL11
X6_ATTAGCATTTGT	1	p4	tLung	C02_POSTN
X6_CGAGAATATATA	1	p4	tLung	C02_POSTN
X6_TCACCGACCACG	8	p4	tLung	C06_CCL2
X6_GAGCGTATGTGG	1	p4	tLung	C02_POSTN
X6_CGCCATAAATTT	1	p4	tLung	C02_POSTN
X6_TGCCGTGCCTAT	13	p4	tLung	C09_MYH11
X6_CCAGGTGAATAA	1	p4	tLung	C02_POSTN
X6_CGGCAACGTTCG	0	p4	tLung	C01_CCL11
X6_TAGTCGGCAGCG	1	p4	tLung	C02_POSTN
X6_GAGCACGTGGTC	1	p4	tLung	C02_POSTN
X6_TATCCAACATTT	1	p4	tLung	C02_POSTN
X6_CGGACCGAGACG	1	p4	tLung	C02_POSTN
X6_GTCTCGCTAGCG	1	p4	tLung	C02_POSTN
X6_TAGCAAGAACAT	1	p4	tLung	C02_POSTN
X6_TGTTTCACCAGA	0	p4	tLung	C01_CCL11
X6_CGACCCGCACCA	1	p4	tLung	C02_POSTN
X6_CTGAGATGGCTC	1	p4	tLung	C02_POSTN
X6_CCAATGTTCGAA	1	p4	tLung	C02_POSTN
X6_TCGTTTTTAGGA	1	p4	tLung	C02_POSTN
X6_ACCCAATGGGCT	1	p4	tLung	C02_POSTN
X6_CCGGATTAATTG	0	p4	tLung	C01_CCL11
X6_AAGACGCGGCGT	1	p4	tLung	C02_POSTN
X6_TAAGCATGTGGC	1	p4	tLung	C02_POSTN
X6_ATTGCAACTAGA	1	p4	tLung	C02_POSTN
X6_TGATTTCTAAAC	1	p4	tLung	C02_POSTN
X6_ATTCACGGTAGT	3	p4	tLung	Pericytes
X6_CGATCCAGTGAC	1	p4	tLung	C02_POSTN
X6_AGTTTGGAAAGA	1	p4	tLung	C02_POSTN
X6_GCGGATGCAGGG	1	p4	tLung	C02_POSTN
X6_TACCGCCAAGTG	1	p4	tLung	C02_POSTN
X6_CCTCTAAATATA	1	p4	tLung	C02_POSTN
X6_GCATGCCCTCGT	8	p4	tLung	C06_CCL2
X6_ACGGCGCCGCCG	1	p4	tLung	C02_POSTN
X6_GAGGGTCCCTGC	3	p4	tLung	Pericytes
X6_GACAAACGTTCC	1	p4	tLung	C02_POSTN
X6_CAGGTCTTTACA	1	p4	tLung	C02_POSTN
X6_TAGCGGTCAAAC	3	p4	tLung	Pericytes
X6_AATAGATCGTTC	0	p4	tLung	C01_CCL11
X6_CTTGCTAAGCGT	8	p4	tLung	C06_CCL2
X6_ATAATATGGCAC	0	p4	tLung	C01_CCL11
X6_GAGATCACGTGC	1	p4	tLung	C02_POSTN
X6_CGCGGCTTGGAC	1	p4	tLung	C02_POSTN
X6_CTATACCCGTGG	3	p4	tLung	Pericytes
X6_CCCGCCGACGCG	1	p4	tLung	C02_POSTN
X6_GGTATCATCCCC	1	p4	tLung	C02_POSTN
X6_GCGGTGGGGACT	1	p4	tLung	C02_POSTN
X6_CTCTGCGGAGAT	3	p4	tLung	Pericytes
X6_CCGCAAAGAACA	1	p4	tLung	C02_POSTN
X6_CTAAAAGATATT	1	p4	tLung	C02_POSTN
X6_CTTTATCCGCGG	1	p4	tLung	C02_POSTN
X6_TTTTCCGATCGC	1	p4	tLung	C02_POSTN
X6_GTTTCGGCGCGG	0	p4	tLung	C01_CCL11
X6_GGTTCGTTCGGG	0	p4	tLung	C01_CCL11
X6_TTATTAAGATGA	1	p4	tLung	C02_POSTN
X6_CCCGGTTTTTAA	8	p4	tLung	C06_CCL2
X6_GCGTTCGTGCAA	1	p4	tLung	C02_POSTN
X6_ACCATTATTTAG	1	p4	tLung	C02_POSTN
X6_CAGAGTCGTCAT	1	p4	tLung	C02_POSTN
X6_GCCAGACCAATC	1	p4	tLung	C02_POSTN
X6_ACGTGACTGGTT	1	p4	tLung	C02_POSTN
X6_TACCCCGAAAGT	1	p4	tLung	C02_POSTN
X6_AATCAAACGGGA	1	p4	tLung	C02_POSTN
X6_GAAGTCTAAGCT	1	p4	tLung	C02_POSTN
X6_TCCTATATGAGG	0	p4	tLung	C01_CCL11
X6_ACCAGCAACAAC	1	p4	tLung	C02_POSTN
X6_AGCGCCGGACAA	3	p4	tLung	Pericytes
X6_TCGACATGACAC	1	p4	tLung	C02_POSTN
X6_TCTTTATCGCTG	1	p4	tLung	C02_POSTN
X6_GTGGCTAACCTT	3	p4	tLung	Pericytes
X6_CGGCGTTGCAGC	1	p4	tLung	C02_POSTN
X6_CTACAGGGGCTT	1	p4	tLung	C02_POSTN
X6_TGGCGCGACATG	1	p4	tLung	C02_POSTN
X6_TGGGTAATGTTA	1	p4	tLung	C02_POSTN
X6_TCTTGTTGCCCG	3	p4	tLung	Pericytes
X6_AAGCTTTCCCCT	1	p4	tLung	C02_POSTN
X6_CTTTGATACCGC	8	p4	tLung	C06_CCL2
X6_CGTGCCTTGCGG	3	p4	tLung	Pericytes
X6_TAGCATTGCTAC	1	p4	tLung	C02_POSTN
X6_CTCCGTGAACCG	0	p4	tLung	C01_CCL11
X6_AGTTGGACAGGA	3	p4	tLung	Pericytes
X6_CCTTCCAGAACA	1	p4	tLung	C02_POSTN
X6_GTAAGGTTATAA	1	p4	tLung	C02_POSTN
X6_TACGCGGTTATA	0	p4	tLung	C01_CCL11
X6_TTGTAGCCTTGA	1	p4	tLung	C02_POSTN
X6_AGAAACAGAGCT	3	p4	tLung	Pericytes
X6_TCGTCAAGTTCT	1	p4	tLung	C02_POSTN
X6_GAGTCAGAAGAA	1	p4	tLung	C02_POSTN
X6_ATAATGCGTGAG	3	p4	tLung	Pericytes
X6_GGTCAGATTCCG	8	p4	tLung	C06_CCL2
X6_ATTGTTTGTGAA	1	p4	tLung	C02_POSTN
X6_GGGAGTCGACCT	3	p4	tLung	Pericytes
X6_CATCGTACAGGG	3	p4	tLung	Pericytes
X6_GGGACCAGGACC	1	p4	tLung	C02_POSTN
X6_TCGTACGCATCT	3	p4	tLung	Pericytes
X6_CGGCACTCCTTC	1	p4	tLung	C02_POSTN
X6_CATTGGTGACGC	3	p4	tLung	Pericytes
X6_AACCGTTCCGGA	1	p4	tLung	C02_POSTN
X6_GTATGTTGCCTC	1	p4	tLung	C02_POSTN
X6_GGATTGTATGCC	0	p4	tLung	C01_CCL11
X6_GGCCCGGGAGTG	1	p4	tLung	C02_POSTN
X6_CTCCCGCTAGGC	1	p4	tLung	C02_POSTN
X6_TTATTGACCAGC	1	p4	tLung	C02_POSTN
X6_GGAGACCGAGGT	8	p4	tLung	C06_CCL2
X6_AATTTACTTCCA	3	p4	tLung	Pericytes
X6_CAACCGTCTATT	1	p4	tLung	C02_POSTN
X6_CACATAAGGTAA	1	p4	tLung	C02_POSTN
X6_TTGCGTCGATCA	10	p4	tLung	C07_MKI67
X6_CTGGGCGTCGGA	1	p4	tLung	C02_POSTN
X6_GCTTGAGCTACA	1	p4	tLung	C02_POSTN
X6_CTCAAGACTCAA	1	p4	tLung	C02_POSTN
X6_CTGGAGCCAACT	0	p4	tLung	C01_CCL11
X6_TAAGCCAATGAT	3	p4	tLung	Pericytes
X6_CATTGTTGGGAG	1	p4	tLung	C02_POSTN
X6_GGCCTGCACCCG	1	p4	tLung	C02_POSTN
X6_AAGTGGCGGGGT	0	p4	tLung	C01_CCL11
X6_TACTGAGAGGCG	3	p4	tLung	Pericytes
X6_AGAACCTAATTT	0	p4	tLung	C01_CCL11
X6_ATCATAATCTCC	3	p4	tLung	Pericytes
X6_GGGTATTCATAT	3	p4	tLung	Pericytes
X6_ACTTCCTATCAG	1	p4	tLung	C02_POSTN
X6_CAAATTCTTATC	3	p4	tLung	Pericytes
X6_AAGTAAATACAC	0	p4	tLung	C01_CCL11
X6_ATGGGGACCTGG	1	p4	tLung	C02_POSTN
X6_CCAGATTCACCT	3	p4	tLung	Pericytes
X6_TGTTTCTAAGGG	0	p4	tLung	C01_CCL11
X6_ACTCCAACCTAG	1	p4	tLung	C02_POSTN
X6_GTCCCTGCAGCG	1	p4	tLung	C02_POSTN
X6_AAGGGGCCTTCC	3	p4	tLung	Pericytes
X6_TGTGTCGGCTCG	3	p4	tLung	Pericytes
X6_TACGTTCTCCAA	1	p4	tLung	C02_POSTN
X6_TCTCGACTCGGA	3	p4	tLung	Pericytes
X6_GGGTACTTCCGC	3	p4	tLung	Pericytes
X6_CCGTTTGAACGT	0	p4	tLung	C01_CCL11
X6_AGTGCTTCCCGC	1	p4	tLung	C02_POSTN
X6_CAGAGGGCGGTA	3	p4	tLung	Pericytes
X6_ACCCCTGCGTAG	1	p4	tLung	C02_POSTN
X6_TAGATGCGCCTG	1	p4	tLung	C02_POSTN
X6_AAGCTGTTCCCG	0	p4	tLung	C01_CCL11
X6_ACGACTTGTAAA	1	p4	tLung	C02_POSTN
X6_CTTTCTAAACAA	1	p4	tLung	C02_POSTN
X6_CTCGTAGAGGAG	1	p4	tLung	C02_POSTN
X6_GGCTGTTATTAG	3	p4	tLung	Pericytes
X6_CCGGGCCGTGGA	1	p4	tLung	C02_POSTN
X6_AAATTAAACGAG	3	p4	tLung	Pericytes
X6_TATGACTCATAC	3	p4	tLung	Pericytes
X6_TTAATTGTGTAC	3	p4	tLung	Pericytes
X6_CTAAGTAGTACA	3	p4	tLung	Pericytes
X6_CAGGACCTGCGA	1	p4	tLung	C02_POSTN
X6_TGATTCACCACC	3	p4	tLung	Pericytes
X6_TCGGAGTGAAGC	3	p4	tLung	Pericytes
X6_ACAGCCCAGGCA	1	p4	tLung	C02_POSTN
X6_ACCGATTTCTAT	3	p4	tLung	Pericytes
X6_GTGTAAAGGACG	0	p4	tLung	C01_CCL11
X6_GGAATTCTTACC	10	p4	tLung	C07_MKI67
X6_GAGAGAAACCCC	1	p4	tLung	C02_POSTN
X6_CGTTGCACCGCC	3	p4	tLung	Pericytes
X6_TTACGTAAGTCG	10	p4	tLung	C07_MKI67
X6_ATATCGCCGCCG	3	p4	tLung	Pericytes
X6_TATTACTCACTA	3	p4	tLung	Pericytes
X6_GAGTAATAGTGG	0	p4	tLung	C01_CCL11
X6_ACGGGAGGCATT	0	p4	tLung	C01_CCL11
X6_AGGGGTGCCTCG	1	p4	tLung	C02_POSTN
X6_CAACCAAATCTG	1	p4	tLung	C02_POSTN
X6_TCTACCAAGCTA	1	p4	tLung	C02_POSTN
X6_CAAGGCCAGGTA	0	p4	tLung	C01_CCL11
X6_GATTCCTTTCAA	0	p4	tLung	C01_CCL11
X6_GTGATCGTGCAG	1	p4	tLung	C02_POSTN
X6_CCTGATCCTCGT	1	p4	tLung	C02_POSTN
X6_GTAAGCTAGCGG	8	p4	tLung	C06_CCL2
X6_AAACGTATGTCA	1	p4	tLung	C02_POSTN
X6_CGGTCGACCCAG	0	p4	tLung	C01_CCL11
X6_GGATATTTCCCG	0	p4	tLung	C01_CCL11
X6_GGGTTCATTCGC	3	p4	tLung	Pericytes
X6_CTCTGCGAAGCA	0	p4	tLung	C01_CCL11
X6_TAAATACAACCG	1	p4	tLung	C02_POSTN
X6_TCAAAGCGCGCT	3	p4	tLung	Pericytes
X6_TCCTCTGTCAGC	1	p4	tLung	C02_POSTN
X6_TACTTGGCGCGG	3	p4	tLung	Pericytes
X6_TCACGGTCAGCA	1	p4	tLung	C02_POSTN
X6_CCCGTGAGTAGT	0	p4	tLung	C01_CCL11
X6_TAGTAATTTATC	1	p4	tLung	C02_POSTN
X6_TCGGTCCTACAA	1	p4	tLung	C02_POSTN
X6_GTCTGTATCTTA	1	p4	tLung	C02_POSTN
X6_TCAAGCAACAAA	0	p4	tLung	C01_CCL11
X6_GCTATGGCCCTT	3	p4	tLung	Pericytes
X6_TGTGGTCAGCCG	0	p4	tLung	C01_CCL11
X6_ATCCACGGGCAG	0	p4	tLung	C01_CCL11
X6_GTTTCCTGTAAA	1	p4	tLung	C02_POSTN
X6_ACCATGCATCCG	1	p4	tLung	C02_POSTN
X6_CAAAAACCTCTA	0	p4	tLung	C01_CCL11
X6_ACGATCTCCACT	3	p4	tLung	Pericytes
X6_CCACTTTTCTCC	0	p4	tLung	C01_CCL11
X6_GGTTCGTCCGCG	1	p4	tLung	C02_POSTN
X6_TTTCGGTCCCAG	3	p4	tLung	Pericytes
X6_ATAGTCTCATGC	1	p4	tLung	C02_POSTN
X6_TTTGAGGTGTTT	0	p4	tLung	C01_CCL11
X6_AATCGCACTCTC	0	p4	tLung	C01_CCL11
X6_TCGTCAGGGGCC	1	p4	tLung	C02_POSTN
X6_ATCGACCGTACC	3	p4	tLung	Pericytes
X6_CTCAAGTCCGCG	1	p4	tLung	C02_POSTN
X6_TCTAGGGAACGA	0	p4	tLung	C01_CCL11
X6_GCAAACATACTG	1	p4	tLung	C02_POSTN
X6_GGGCCTATCGAA	1	p4	tLung	C02_POSTN
X6_TAAGTTTGAACT	1	p4	tLung	C02_POSTN
X6_ACAGTGAGGCAA	0	p4	tLung	C01_CCL11
X6_CCAACCAGCCGT	3	p4	tLung	Pericytes
X6_TTTATCGTATGA	1	p4	tLung	C02_POSTN
X6_CCTTAGATTCTT	1	p4	tLung	C02_POSTN
X6_CACACCTAGAGC	3	p4	tLung	Pericytes
X6_CTGTAGTAGAAC	1	p4	tLung	C02_POSTN
X6_TTCGATAGTGGG	3	p4	tLung	Pericytes
X6_AGTATGAGCTGG	1	p4	tLung	C02_POSTN
X6_CGGCTTCACGGA	0	p4	tLung	C01_CCL11
X6_GCAGACCCATTT	1	p4	tLung	C02_POSTN
X6_CGGCAACCAGAT	0	p4	tLung	C01_CCL11
X6_CGCCCGCAACTG	3	p4	tLung	Pericytes
X6_CGTTGTCCCAGG	3	p4	tLung	Pericytes
X6_GAAATAATAAGT	1	p4	tLung	C02_POSTN
X6_GACCCCGACCAT	1	p4	tLung	C02_POSTN
X6_TATTTGGTGAGA	3	p4	tLung	Pericytes
X6_GGGGACTCTAAA	3	p4	tLung	Pericytes
X6_AAGCCGACTCAG	1	p4	tLung	C02_POSTN
X6_GTTGTCATGCGG	1	p4	tLung	C02_POSTN
X6_AAAACCATATCA	1	p4	tLung	C02_POSTN
X6_TATGTTCTATCG	1	p4	tLung	C02_POSTN
X6_CTATAGAAAATT	1	p4	tLung	C02_POSTN
X6_CCTGGGCGACCT	1	p4	tLung	C02_POSTN
X6_GTCCCGTCTCCT	0	p4	tLung	C01_CCL11
X6_CAGGTTCTCTAT	0	p4	tLung	C01_CCL11
X6_GCCAGAGACCGT	0	p4	tLung	C01_CCL11
X6_GCATGAAGCAGA	1	p4	tLung	C02_POSTN
X6_TCATGGCAATGC	3	p4	tLung	Pericytes
X6_AAGTTCGCTCCT	1	p4	tLung	C02_POSTN
X6_ATGGCAGCTATC	0	p4	tLung	C01_CCL11
X6_AAAAGAGATACA	0	p4	tLung	C01_CCL11
X6_GGTTTACTTACT	1	p4	tLung	C02_POSTN
X6_TTTCTAGCTGAA	3	p4	tLung	Pericytes
X6_TACGCAGTCGGT	10	p4	tLung	C07_MKI67
X6_GATTTCAGCAAT	0	p4	tLung	C01_CCL11
X6_CGATACGCACCA	0	p4	tLung	C01_CCL11
X6_TCACGACATCCC	1	p4	tLung	C02_POSTN
X6_TTCAGTTGCCTA	0	p4	tLung	C01_CCL11
X6_TACTTTCGCGGA	0	p4	tLung	C01_CCL11
X6_TTTTGTGGGCAT	3	p4	tLung	Pericytes
X6_GTCCGGTTGAAG	3	p4	tLung	Pericytes
X6_CGGTACGGGGAG	3	p4	tLung	Pericytes
X6_TCATTCGAATAC	3	p4	tLung	Pericytes
X6_TTGTGCCCAACC	1	p4	tLung	C02_POSTN
X6_TTATAATGGTTA	0	p4	tLung	C01_CCL11
X6_TTATGCATTTGC	3	p4	tLung	Pericytes
X6_CTTATTGGCAGG	1	p4	tLung	C02_POSTN
X6_ATAGTGTGCCTT	0	p4	tLung	C01_CCL11
X6_TTTTGGCACTCA	8	p4	tLung	C06_CCL2
X6_ATAATGCAGGGG	1	p4	tLung	C02_POSTN
X6_GTGAATTCGAGG	0	p4	tLung	C01_CCL11
X6_ACCAATGAGACA	1	p4	tLung	C02_POSTN
X6_CGAGCACTAACT	1	p4	tLung	C02_POSTN
X6_TAGTCAGTGTAG	3	p4	tLung	Pericytes
X6_TTTCTAATCGCG	1	p4	tLung	C02_POSTN
X6_TTTTACAGCGAT	1	p4	tLung	C02_POSTN
X6_GTTCAACTGTGC	1	p4	tLung	C02_POSTN
X6_ATGGTCAACTTG	1	p4	tLung	C02_POSTN
X6_TAGATCACTCCA	0	p4	tLung	C01_CCL11
X6_AATTAAACTCAC	3	p4	tLung	Pericytes
X6_AGACTAAACTGC	1	p4	tLung	C02_POSTN
X6_CGGCTCTATATT	1	p4	tLung	C02_POSTN
X6_TCCAGTATTGAC	3	p4	tLung	Pericytes
X6_GCATGTTATACT	0	p4	tLung	C01_CCL11
X6_GGGACTCGGACT	1	p4	tLung	C02_POSTN
X6_CTCGAGTGAAAT	1	p4	tLung	C02_POSTN
X6_GCGGTCAAGATG	0	p4	tLung	C01_CCL11
X6_CAATCAGGTTCG	1	p4	tLung	C02_POSTN
X6_TAGCTAAATTGA	8	p4	tLung	C06_CCL2
X6_TCCAGAGCGCCA	0	p4	tLung	C01_CCL11
X6_AGACAGCTATCA	1	p4	tLung	C02_POSTN
X6_AAGTGGCTCCTA	0	p4	tLung	C01_CCL11
X6_GTTCCAGGGCCG	0	p4	tLung	C01_CCL11
X6_TTCCCAGGTGGA	3	p4	tLung	Pericytes
X6_TCTTCACCTTGT	0	p4	tLung	C01_CCL11
X6_GGCTTTCACGAT	1	p4	tLung	C02_POSTN
X6_TCGCTTGTTCGG	0	p4	tLung	C01_CCL11
X6_CTCATTCGACGC	1	p4	tLung	C02_POSTN
X6_CAGCCCAGCTTA	8	p4	tLung	C06_CCL2
X6_TAGGACAGGTAC	1	p4	tLung	C02_POSTN
X6_TGTTTTCCATGA	3	p4	tLung	Pericytes
X6_TGCATCAATATT	0	p4	tLung	C01_CCL11
X6_CCACTCTAGATT	0	p4	tLung	C01_CCL11
X6_GAGAGATCTAGT	3	p4	tLung	Pericytes
X6_ATTGCCTTATTC	3	p4	tLung	Pericytes
X6_CCTCGGACCATG	3	p4	tLung	Pericytes
X6_CGAATGCGCACC	1	p4	tLung	C02_POSTN
X6_ACCAATACTACA	1	p4	tLung	C02_POSTN
X6_CATCTAAGAAAC	1	p4	tLung	C02_POSTN
X6_ACTGGGATAGCA	3	p4	tLung	Pericytes
X6_GTAATGATAAGA	1	p4	tLung	C02_POSTN
X6_TCTATGCTTCTG	0	p4	tLung	C01_CCL11
X6_GTCGCCGCCTCT	10	p4	tLung	C07_MKI67
X6_TGTTTTTACAGG	0	p4	tLung	C01_CCL11
X6_TGTCTATGAGCA	0	p4	tLung	C01_CCL11
X6_AACAGTGGTGCT	3	p4	tLung	Pericytes
X6_ATGTCTAGTAAG	1	p4	tLung	C02_POSTN
X6_GTCGTCGAACTT	1	p4	tLung	C02_POSTN
X6_AGCACCCCTGTG	1	p4	tLung	C02_POSTN
X6_GCCTTTCCTCGG	1	p4	tLung	C02_POSTN
X6_AAGGAACACCTG	3	p4	tLung	Pericytes
X6_TAGTCGTGTCTT	3	p4	tLung	Pericytes
X6_TAGTTGCTTATC	1	p4	tLung	C02_POSTN
X6_TACAATATGATT	1	p4	tLung	C02_POSTN
X6_TACTATAGCTGG	1	p4	tLung	C02_POSTN
X6_TGGCACCTCTGT	1	p4	tLung	C02_POSTN
X6_ACAGGCACTCAA	0	p4	tLung	C01_CCL11
X6_TATCCCTGCAAC	0	p4	tLung	C01_CCL11
X6_TGGGCTGCAGTC	3	p4	tLung	Pericytes
X6_GGTGGTTAGAAT	3	p4	tLung	Pericytes
X6_GCCAAATTTTTG	3	p4	tLung	Pericytes
X6_GAGGAGTACGAT	0	p4	tLung	C01_CCL11
X6_TCATGACAGCGG	0	p4	tLung	C01_CCL11
X6_ATAATTTTTAGG	0	p4	tLung	C01_CCL11
X6_TTATACTCCGTA	3	p4	tLung	Pericytes
X6_CTTGAGATGGTT	1	p4	tLung	C02_POSTN
X6_GATTTAGACTCG	1	p4	tLung	C02_POSTN
X6_TCAGCTGATTAT	3	p4	tLung	Pericytes
X6_AGCACGGCCCTG	0	p4	tLung	C01_CCL11
X6_AAACACTTTCAT	8	p4	tLung	C06_CCL2
X6_AGGCGAAACAGA	8	p4	tLung	C06_CCL2
X6_GTGGCAATTCCC	1	p4	tLung	C02_POSTN
X6_TTGATCGTTATA	3	p4	tLung	Pericytes
X6_AGGTCCTGAGTG	1	p4	tLung	C02_POSTN
X6_CTCAAGGCGCAT	3	p4	tLung	Pericytes
X6_TACTTCCCCGAA	1	p4	tLung	C02_POSTN
X6_AAATACCTAAGC	17	p4	tLung	C11_VWF
X6_CCGGCCCGAGCG	1	p4	tLung	C02_POSTN
X6_TCAGGCGTGCTT	10	p4	tLung	C07_MKI67
X6_ACATCGCATGCT	3	p4	tLung	Pericytes
X6_GACACAAACCGG	3	p4	tLung	Pericytes
X6_CCGACCTTTGCA	3	p4	tLung	Pericytes
X6_AATCATGAGGAA	3	p4	tLung	Pericytes
X6_CAACTGCGTTTG	3	p4	tLung	Pericytes
X6_TGGGCAGCACAA	1	p4	tLung	C02_POSTN
X6_ATTGGGGCTGGC	1	p4	tLung	C02_POSTN
X6_AGTCAGGGTGAT	0	p4	tLung	C01_CCL11
X6_TCTCGGCACCGC	1	p4	tLung	C02_POSTN
X6_CTAAGCCGACGC	1	p4	tLung	C02_POSTN
X6_GTAGCCTTGGTA	8	p4	tLung	C06_CCL2
X6_AACGGACTATAC	1	p4	tLung	C02_POSTN
X6_GTCGATGTCAAG	0	p4	tLung	C01_CCL11
X6_GGAAAAACCTCG	8	p4	tLung	C06_CCL2
X6_CGAATCCACGGG	1	p4	tLung	C02_POSTN
X6_AACCTTAAAAGC	3	p4	tLung	Pericytes
X6_CACCTTAAGGTG	1	p4	tLung	C02_POSTN
X6_TCGACCTCCACG	3	p4	tLung	Pericytes
X6_CAGGTTTAGGAC	3	p4	tLung	Pericytes
X6_ATGGTCCGGCGG	3	p4	tLung	Pericytes
X6_GGTCCACGATTG	7	p4	tLung	C05_IGF1
X6_TGTGGGGGTGTG	1	p4	tLung	C02_POSTN
X6_GGGTCAAATTGT	1	p4	tLung	C02_POSTN
X6_GAGGATAAGCCG	3	p4	tLung	Pericytes
X6_GTGTTGAGCAGA	3	p4	tLung	Pericytes
X6_CCACTCGTAGGC	1	p4	tLung	C02_POSTN
X7_CAAACATGTCAG	10	p4	tLung	C07_MKI67
X7_CTGCCGTAATCA	10	p4	tLung	C07_MKI67
X7_CTCATAATCATC	1	p4	tLung	C02_POSTN
X7_TTCGGCTACAGG	1	p4	tLung	C02_POSTN
X7_CAATTATTTCTC	1	p4	tLung	C02_POSTN
X7_AGCTTTAAGGCT	1	p4	tLung	C02_POSTN
X7_GGCGACGTTGTC	1	p4	tLung	C02_POSTN
X7_TTCCCTACCAAA	1	p4	tLung	C02_POSTN
X7_ATTCCTTTCGTT	1	p4	tLung	C02_POSTN
X7_AAGGCTCACCTT	1	p4	tLung	C02_POSTN
X7_TAGAGAGCCCAC	10	p4	tLung	C07_MKI67
X7_TTTTTGAGAGTA	3	p4	tLung	Pericytes
X7_AGGTCGAGACCT	3	p4	tLung	Pericytes
X7_ACATTAGCTTTG	1	p4	tLung	C02_POSTN
X7_GTCAGATAGCAT	1	p4	tLung	C02_POSTN
X7_TAGAAACGCACA	10	p4	tLung	C07_MKI67
X7_TAAAGATCCATC	1	p4	tLung	C02_POSTN
X7_ACCACTACTATC	10	p4	tLung	C07_MKI67
X7_AATATGGAGGAA	3	p4	tLung	Pericytes
X7_AGTTGATCAGTT	1	p4	tLung	C02_POSTN
X7_GCCTGAGACAGG	1	p4	tLung	C02_POSTN
X7_AACCCTCGGTTC	3	p4	tLung	Pericytes
X7_GAACTTACCTGT	8	p4	tLung	C06_CCL2
X7_GTTGTTTCACTT	1	p4	tLung	C02_POSTN
X7_GGCCATCTTTGA	10	p4	tLung	C07_MKI67
X7_CTGTAATACCTA	1	p4	tLung	C02_POSTN
X7_TATGCACATAGA	1	p4	tLung	C02_POSTN
X7_CGTCGATCGTAA	1	p4	tLung	C02_POSTN
X7_GTACCTTGCTGT	1	p4	tLung	C02_POSTN
X7_CGATACGGCGGT	1	p4	tLung	C02_POSTN
X7_ACTCACATTTTG	1	p4	tLung	C02_POSTN
X7_CCTTGTACTGAA	3	p4	tLung	Pericytes
X7_TAATCTCCTGGG	1	p4	tLung	C02_POSTN
X7_AGCAGGAAAGGG	0	p4	tLung	C01_CCL11
X7_TGTGAAGTTATG	1	p4	tLung	C02_POSTN
X7_ACCCACTGCCGT	1	p4	tLung	C02_POSTN
X7_CCGCCCTGGCCC	3	p4	tLung	Pericytes
X7_GGCGGATTTAAA	3	p4	tLung	Pericytes
X7_AGGACCTGTTAG	1	p4	tLung	C02_POSTN
X7_GTGAGAAAATGT	1	p4	tLung	C02_POSTN
X7_TCAAATTCTGAT	1	p4	tLung	C02_POSTN
X7_ATATCAGCAGCC	3	p4	tLung	Pericytes
X7_TGCGGCATGGCG	1	p4	tLung	C02_POSTN
X7_CAAATGAGTTAA	3	p4	tLung	Pericytes
X7_CAGGCAGCCGGT	8	p4	tLung	C06_CCL2
X7_GTGGGGCGAATG	10	p4	tLung	C07_MKI67
X7_CGACTTTCTACT	3	p4	tLung	Pericytes
X7_CAAATTACCGCA	1	p4	tLung	C02_POSTN
X7_TCGTTGACCTAC	1	p4	tLung	C02_POSTN
X7_GGAGAAGGGCGT	3	p4	tLung	Pericytes
X7_GAGATATTTGCA	1	p4	tLung	C02_POSTN
X7_ATTAGAAGGTTT	1	p4	tLung	C02_POSTN
X7_GCTCTACAGTCA	1	p4	tLung	C02_POSTN
X7_GTACATAGAGTC	8	p4	tLung	C06_CCL2
X7_GGGGCCGCCGAC	1	p4	tLung	C02_POSTN
X7_TCTCAGCCGCGA	1	p4	tLung	C02_POSTN
X7_TTCTTCTCCCTA	0	p4	tLung	C01_CCL11
X7_TTGCTGCACCGC	3	p4	tLung	Pericytes
X7_TATGTCAACTAC	1	p4	tLung	C02_POSTN
X7_CTGGCTTTTCGC	1	p4	tLung	C02_POSTN
X7_GTTTGAGCTGCT	0	p4	tLung	C01_CCL11
X7_TTGGAGCTGTTC	10	p4	tLung	C07_MKI67
X7_CGGTGAACCTCG	10	p4	tLung	C07_MKI67
X7_CGGAGAAGAAGG	3	p4	tLung	Pericytes
X7_TATCTCTCACCA	1	p4	tLung	C02_POSTN
X7_GTATGGAAATAA	1	p4	tLung	C02_POSTN
X7_AATTTTGCGCGC	10	p4	tLung	C07_MKI67
X7_GGTTCTTCACAA	3	p4	tLung	Pericytes
X7_AGTTGACTAGGT	1	p4	tLung	C02_POSTN
X7_AGTGGCTCCTCA	1	p4	tLung	C02_POSTN
X7_TGACTTCCCAAT	10	p4	tLung	C07_MKI67
X7_GTTTCGTCTACG	1	p4	tLung	C02_POSTN
X7_TCCTGAGCATTA	3	p4	tLung	Pericytes
X7_GATGTACACTTG	3	p4	tLung	Pericytes
X7_GGAATAACGTTA	1	p4	tLung	C02_POSTN
X7_TCACTTTCTGAA	0	p4	tLung	C01_CCL11
X7_CCGAAAACCCCA	1	p4	tLung	C02_POSTN
X7_AAGCGCCCGACC	0	p4	tLung	C01_CCL11
X7_TTTCACAATCCC	3	p4	tLung	Pericytes
X7_TTAGTCCCACCA	8	p4	tLung	C06_CCL2
X7_ACTCGTTATCGA	3	p4	tLung	Pericytes
X7_AGGAAACAACAG	3	p4	tLung	Pericytes
X7_GATTCGGAGATT	1	p4	tLung	C02_POSTN
X7_GTCCTCCAATCC	3	p4	tLung	Pericytes
X7_GGGTCCGGTCTC	1	p4	tLung	C02_POSTN
X7_TTTCGAACACAG	1	p4	tLung	C02_POSTN
X7_GTCAAATCATTT	1	p4	tLung	C02_POSTN
X7_GTAGGAAGTTGT	1	p4	tLung	C02_POSTN
X7_TTGTGAGCCATC	3	p4	tLung	Pericytes
X7_AGGGGTGCCACG	0	p4	tLung	C01_CCL11
X7_GCGTATTAGCTA	1	p4	tLung	C02_POSTN
X7_TATCCCACTACG	1	p4	tLung	C02_POSTN
X7_TAGACGATCTGG	8	p4	tLung	C06_CCL2
X7_CGGCGACGCCTG	1	p4	tLung	C02_POSTN
X7_GTGCCGCAAGTC	1	p4	tLung	C02_POSTN
X7_TAAGCTTTTGAT	1	p4	tLung	C02_POSTN
X7_GTTCGTGTTTCT	3	p4	tLung	Pericytes
X7_CAACACCGCTTT	3	p4	tLung	Pericytes
X7_CTTGGGAGCCCG	1	p4	tLung	C02_POSTN
X7_GGGTCAAGGACT	3	p4	tLung	Pericytes
X7_CTTACTTCTCTG	1	p4	tLung	C02_POSTN
X7_TTCCCCTTGCCC	3	p4	tLung	Pericytes
X7_ATCCGAAGGGGA	3	p4	tLung	Pericytes
X7_ACAATCGCTCAA	0	p4	tLung	C01_CCL11
X7_GAGAAATGAGAA	1	p4	tLung	C02_POSTN
X7_TTCTTAATTTTC	10	p4	tLung	C07_MKI67
X7_ACACACATAGAT	3	p4	tLung	Pericytes
X7_CGAAGATATATA	3	p4	tLung	Pericytes
X7_AGGAGTTATTTT	0	p4	tLung	C01_CCL11
X7_CATTCTTCTTGC	1	p4	tLung	C02_POSTN
X7_CTTGGAGAGAGA	0	p4	tLung	C01_CCL11
X7_ACTCGTAGACCC	3	p4	tLung	Pericytes
X7_TTCTTAGGTATG	1	p4	tLung	C02_POSTN
X7_AGTGGGTAGGCG	1	p4	tLung	C02_POSTN
X7_TCGGCAATGCAT	1	p4	tLung	C02_POSTN
X7_GGAAGAAGATCC	1	p4	tLung	C02_POSTN
X7_GATTAATCACGA	1	p4	tLung	C02_POSTN
X7_ACGAGCTCTATT	1	p4	tLung	C02_POSTN
X7_CAAGGTCTGCTT	3	p4	tLung	Pericytes
X7_GCTTCTTCAAAG	1	p4	tLung	C02_POSTN
X7_TATCTCTTGTCC	1	p4	tLung	C02_POSTN
X7_GAGACTCAGCCA	1	p4	tLung	C02_POSTN
X7_TAAGGGCATGCT	1	p4	tLung	C02_POSTN
X7_TTAGGAACGACC	1	p4	tLung	C02_POSTN
X7_AACAACTCTTGA	3	p4	tLung	Pericytes
X7_CTTGTTGGCCGT	3	p4	tLung	Pericytes
X7_GACTAGCTCCTC	0	p4	tLung	C01_CCL11
X7_TAGGCGGGCATG	3	p4	tLung	Pericytes
X7_ACATTTCTTAAT	1	p4	tLung	C02_POSTN
X7_ATTTTGATCTCA	1	p4	tLung	C02_POSTN
X7_GCATTTTACTTC	1	p4	tLung	C02_POSTN
X7_CAACGATGTGCG	1	p4	tLung	C02_POSTN
X7_ACCCAGATTCTC	1	p4	tLung	C02_POSTN
X7_GCGGTATCTATC	1	p4	tLung	C02_POSTN
X7_TTTTCTTCGTAA	1	p4	tLung	C02_POSTN
X7_GCCCAGAGAGCT	0	p4	tLung	C01_CCL11
X7_TTGCCCCACTCG	1	p4	tLung	C02_POSTN
X7_CTGCCTGAATGG	1	p4	tLung	C02_POSTN
X7_CGAGCCTCCCTC	3	p4	tLung	Pericytes
X7_TAGTCCATTCCT	3	p4	tLung	Pericytes
X7_TTTTCAGAACGA	3	p4	tLung	Pericytes
X7_GTGAATGTCTGC	1	p4	tLung	C02_POSTN
X7_CAACTGAAGCGT	1	p4	tLung	C02_POSTN
X7_GTCCCCTCGGCT	0	p4	tLung	C01_CCL11
X7_CGCAAAGCCCTA	1	p4	tLung	C02_POSTN
X7_AGCCTACAAGGC	1	p4	tLung	C02_POSTN
X7_CTTTGATATCTA	3	p4	tLung	Pericytes
X7_TTGCAAACGCAC	1	p4	tLung	C02_POSTN
X7_GGAGATAGGCTG	3	p4	tLung	Pericytes
X7_CCATTAACCATC	0	p4	tLung	C01_CCL11
X7_AGCCCTTGTCGA	0	p4	tLung	C01_CCL11
X7_CAGTCCTGCGAT	3	p4	tLung	Pericytes
X7_GACGTTATGAGG	0	p4	tLung	C01_CCL11
X7_AGTATTGCGACG	1	p4	tLung	C02_POSTN
X7_TCCAGAGTGACT	1	p4	tLung	C02_POSTN
X7_TCAATCTAACAT	10	p4	tLung	C07_MKI67
X7_GACCAGTCGGAT	1	p4	tLung	C02_POSTN
X7_ATTCCTTGGACA	0	p4	tLung	C01_CCL11
X7_CCCGAGAGGTTT	0	p4	tLung	C01_CCL11
X7_TAAACCAGTAAG	3	p4	tLung	Pericytes
X7_AGTGGCCCTGTC	1	p4	tLung	C02_POSTN
X7_TAGAACTAGATA	1	p4	tLung	C02_POSTN
X7_GATGTGTACGTT	17	p4	tLung	C11_VWF
X7_TGACGACGGGTA	1	p4	tLung	C02_POSTN
X7_CTCCGACACGCC	0	p4	tLung	C01_CCL11
X7_GGCGGATATGCT	3	p4	tLung	Pericytes
X7_TTATCCTATCCG	1	p4	tLung	C02_POSTN
X7_CATGTTAGCCCT	10	p4	tLung	C07_MKI67
X7_TCCCGCTGGCAG	1	p4	tLung	C02_POSTN
X7_ACTGCGTAAGGT	1	p4	tLung	C02_POSTN
X7_CGACCGCCTCTA	3	p4	tLung	Pericytes
X7_GTGTTTCGCGTG	0	p4	tLung	C01_CCL11
X7_ATCCGCACTCGT	0	p4	tLung	C01_CCL11
X7_ATACATCCATGC	1	p4	tLung	C02_POSTN
X7_CTAAGGCCACGA	1	p4	tLung	C02_POSTN
X7_ATGTGGCTCATA	0	p4	tLung	C01_CCL11
X7_AAAACCCGGTCC	3	p4	tLung	Pericytes
X7_TATCCATAAGCC	0	p4	tLung	C01_CCL11
X7_AGCCTACTTTTT	1	p4	tLung	C02_POSTN
X7_CGTTACGCATGT	1	p4	tLung	C02_POSTN
X7_TCATCGGACTAG	3	p4	tLung	Pericytes
X7_TGCCAAAGGCCG	3	p4	tLung	Pericytes
X7_CCCATAAGAGCT	0	p4	tLung	C01_CCL11
X7_GCGCCGCTGACA	1	p4	tLung	C02_POSTN
X7_TGTCACTTCCTC	0	p4	tLung	C01_CCL11
X7_CCGATACCAATG	3	p4	tLung	Pericytes
X7_GTCGCCATCTCT	3	p4	tLung	Pericytes
X7_CTAATGATGGAG	0	p4	tLung	C01_CCL11
X7_TCCACGCGACCA	0	p4	tLung	C01_CCL11
X7_CCAGGACGAACA	3	p4	tLung	Pericytes
X7_AAGTAATCCCAC	1	p4	tLung	C02_POSTN
X7_CGCGCCGCGACC	1	p4	tLung	C02_POSTN
X7_CGCCGAAATTGT	3	p4	tLung	Pericytes
X7_AACCCATTAGAA	1	p4	tLung	C02_POSTN
X7_TCTTTCTGGGGA	0	p4	tLung	C01_CCL11
X7_ATATCCCTGGAA	1	p4	tLung	C02_POSTN
X7_GGGTTGGGAATG	1	p4	tLung	C02_POSTN
X7_AGGCCTTATAAC	10	p4	tLung	C07_MKI67
X7_GGTCCTTCCATA	0	p4	tLung	C01_CCL11
X7_CATCCACGAATG	0	p4	tLung	C01_CCL11
X7_AGCCAGCGCCCT	3	p4	tLung	Pericytes
X7_CCACTTTGACCG	3	p4	tLung	Pericytes
X7_TAACCGTTAGGA	1	p4	tLung	C02_POSTN
X7_GAAAGACGCCAC	3	p4	tLung	Pericytes
X7_CCCAGAGGCGGA	1	p4	tLung	C02_POSTN
X7_TACTGCATGAAA	1	p4	tLung	C02_POSTN
X7_GTCGTAGTCAGC	8	p4	tLung	C06_CCL2
X7_CTATATTTATCC	1	p4	tLung	C02_POSTN
X7_TTAGATCCCCTG	1	p4	tLung	C02_POSTN
X7_AGAGCACGTCTT	3	p4	tLung	Pericytes
X7_CGAGACTGGGGA	3	p4	tLung	Pericytes
X7_AATTTCTTGTTG	1	p4	tLung	C02_POSTN
X7_GATTGGCCTCAC	0	p4	tLung	C01_CCL11
X7_TAATTAAATTGT	3	p4	tLung	Pericytes
X7_CCCAGCGGGGAT	1	p4	tLung	C02_POSTN
X7_AGTTTTAGACGA	10	p4	tLung	C07_MKI67
X7_GGTCTTAGGGGA	1	p4	tLung	C02_POSTN
X7_TTTTCTCTTCGT	1	p4	tLung	C02_POSTN
X7_CATTAAGACCGC	0	p4	tLung	C01_CCL11
X7_GTCAAGACTGTA	1	p4	tLung	C02_POSTN
X7_CACAGTATCGAC	1	p4	tLung	C02_POSTN
X7_GATCGGGAGGAA	3	p4	tLung	Pericytes
X7_AGTATCATGTGG	10	p4	tLung	C07_MKI67
X7_ACCGGCAGAGGA	1	p4	tLung	C02_POSTN
X7_CCTCGTAGGGCA	3	p4	tLung	Pericytes
X7_AGCTGCAGCGTC	1	p4	tLung	C02_POSTN
X7_CGTACAACTACG	1	p4	tLung	C02_POSTN
X7_TGAGATCGTACT	3	p4	tLung	Pericytes
X7_CGTGAACTGCTC	10	p4	tLung	C07_MKI67
X7_TCTTAGGGCATG	1	p4	tLung	C02_POSTN
X7_AAAGCACGAATC	8	p4	tLung	C06_CCL2
X7_TAAGGGCTTGAT	3	p4	tLung	Pericytes
X7_CTTGGGCAGTGA	0	p4	tLung	C01_CCL11
X7_TCCTTTATGCTC	8	p4	tLung	C06_CCL2
X7_GTTGATGTGAGG	0	p4	tLung	C01_CCL11
X7_AGACAAAATCAT	1	p4	tLung	C02_POSTN
X7_TCACTAGACATA	8	p4	tLung	C06_CCL2
X7_TAATGATGATGG	1	p4	tLung	C02_POSTN
X7_AGGTGCCTCATT	8	p4	tLung	C06_CCL2
X7_CGGATATTGGCT	3	p4	tLung	Pericytes
X7_GCTGGGCTGCCG	1	p4	tLung	C02_POSTN
X7_AGCTTCATACCA	1	p4	tLung	C02_POSTN
X7_GACCCGCCGATC	1	p4	tLung	C02_POSTN
X7_TAGGGTCAGCTC	1	p4	tLung	C02_POSTN
X7_GAACATGACTTG	0	p4	tLung	C01_CCL11
X7_ACGACGTCAGCA	1	p4	tLung	C02_POSTN
X7_TTAACTACCTTG	3	p4	tLung	Pericytes
X7_AGACCTACAAAT	1	p4	tLung	C02_POSTN
X7_CCCGCGCCCCTA	3	p4	tLung	Pericytes
X7_GGGGACAAAGTC	3	p4	tLung	Pericytes
X7_TATTGTCGGTCT	0	p4	tLung	C01_CCL11
X7_GCTCTAGAGGGT	0	p4	tLung	C01_CCL11
X7_TGTCTTGGCAGC	1	p4	tLung	C02_POSTN
X7_TTATGTCTCAGT	10	p4	tLung	C07_MKI67
X7_CCCCGCATGTCC	0	p4	tLung	C01_CCL11
X7_TTCGTGTACTCC	1	p4	tLung	C02_POSTN
X7_GACACGCGGCGC	3	p4	tLung	Pericytes
X7_TCATGGGAGAGC	3	p4	tLung	Pericytes
X7_TAAGAAACAACA	3	p4	tLung	Pericytes
X7_CTCGAATTCTCG	1	p4	tLung	C02_POSTN
X7_ATCCGCGATTCA	3	p4	tLung	Pericytes
X7_CCAGAATAAAAG	1	p4	tLung	C02_POSTN
X7_TCTTTAGCCCAT	1	p4	tLung	C02_POSTN
X7_TCAGCAGTGTCA	8	p4	tLung	C06_CCL2
X7_GAACAGCATCAG	1	p4	tLung	C02_POSTN
X7_GAAATCTCCTAC	1	p4	tLung	C02_POSTN
X7_TCCAGGCTGAAG	0	p4	tLung	C01_CCL11
X7_GACTTGCATCCT	3	p4	tLung	Pericytes
X7_ACGTAGCCCGAT	3	p4	tLung	Pericytes
X7_CCAGAAACAATC	8	p4	tLung	C06_CCL2
X7_ACTTGGCGCTGA	1	p4	tLung	C02_POSTN
X7_TGTGCCGCTTAT	3	p4	tLung	Pericytes
X7_TAGTGGAGTCCG	3	p4	tLung	Pericytes
X7_ACATGTCACCGT	3	p4	tLung	Pericytes
X7_ACTATCTAGCGT	3	p4	tLung	Pericytes
X7_TGGAACTGGCAG	1	p4	tLung	C02_POSTN
X7_GCCACCAGCCGG	10	p4	tLung	C07_MKI67
X7_CTGCGGGCATTA	10	p4	tLung	C07_MKI67
X7_GCCACGCCCTTG	1	p4	tLung	C02_POSTN
X7_GTAAAGGCAGAG	1	p4	tLung	C02_POSTN
X7_CGCCTAGTTGGC	1	p4	tLung	C02_POSTN
X7_GCTACTGATTAT	1	p4	tLung	C02_POSTN
X7_GTAACGCGCGTA	3	p4	tLung	Pericytes
X7_CCATACTTCTTA	3	p4	tLung	Pericytes
X7_TTAGTCCCGTGC	8	p4	tLung	C06_CCL2
X7_GAAGTGTTCGAG	1	p4	tLung	C02_POSTN
X7_GAGCTCTACCCG	0	p4	tLung	C01_CCL11
X7_AATCCATCTATC	3	p4	tLung	Pericytes
X7_GGTCGACCGTGC	0	p4	tLung	C01_CCL11
X7_GGAACTGGCCTT	3	p4	tLung	Pericytes
X7_GATTTTAAGAAG	1	p4	tLung	C02_POSTN
X7_AAACTCGGCCGC	0	p4	tLung	C01_CCL11
X7_AGTAAATCCACG	1	p4	tLung	C02_POSTN
X7_AGCGGCGTGGGA	1	p4	tLung	C02_POSTN
X7_GACAAGTATGGG	3	p4	tLung	Pericytes
X7_GCTTTGCGAGCG	3	p4	tLung	Pericytes
X7_GTAAATATGTAT	3	p4	tLung	Pericytes
X7_CTCATGTCCGTT	0	p4	tLung	C01_CCL11
X7_ATCTGATAGTCG	1	p4	tLung	C02_POSTN
X7_GTGGCCGCCTGA	10	p4	tLung	C07_MKI67
X7_GAGGAGAGCGGC	3	p4	tLung	Pericytes
X7_AGCTCAGCATCA	3	p4	tLung	Pericytes
X7_GCTAACTGTTGA	1	p4	tLung	C02_POSTN
X7_GATGTTTGCGCG	3	p4	tLung	Pericytes
X7_GACAGCCTCAAC	3	p4	tLung	Pericytes
X7_CCTGGAGTATCG	3	p4	tLung	Pericytes
X7_ACAGCGGCCGCA	3	p4	tLung	Pericytes
X7_GCGCCGCTGACG	1	p4	tLung	C02_POSTN
X7_CAAGATATAGGT	3	p4	tLung	Pericytes
X7_AATTCTAGTGCG	3	p4	tLung	Pericytes
X7_AGTCTGCTGGGA	0	p4	tLung	C01_CCL11
X7_CTTGGTTATGGA	3	p4	tLung	Pericytes
X7_TTCGAGGGGCTT	3	p4	tLung	Pericytes
X7_GGGCGGTACCGC	1	p4	tLung	C02_POSTN
X7_TGGACCTCAGTT	3	p4	tLung	Pericytes
X7_CTTTAAGCGGAA	1	p4	tLung	C02_POSTN
X7_ACATCGCACACT	3	p4	tLung	Pericytes
X7_CGGGCGTACAAA	3	p4	tLung	Pericytes
X7_CCGAGGCCAGCT	1	p4	tLung	C02_POSTN
X7_GCTTTCACTCGG	10	p4	tLung	C07_MKI67
X7_GAATGTTTCCGG	1	p4	tLung	C02_POSTN
X7_GTCCAGTCTGCT	8	p4	tLung	C06_CCL2
X7_CCGCGAATGCGA	1	p4	tLung	C02_POSTN
X7_CACTCAGTTCCG	3	p4	tLung	Pericytes
X7_CGGTGCCATGCG	3	p4	tLung	Pericytes
X7_GCACTTGTCTTA	1	p4	tLung	C02_POSTN
X7_TTTGGATCATGT	3	p4	tLung	Pericytes
X7_AGGGCAGTCTTC	1	p4	tLung	C02_POSTN
X7_GTGGCACATCGT	3	p4	tLung	Pericytes
X7_TCCGGTCAAGAG	1	p4	tLung	C02_POSTN
X7_AAGTGCGTAACA	1	p4	tLung	C02_POSTN
X7_AAAACTTCGCGT	1	p4	tLung	C02_POSTN
X7_CTAATAAGCAGT	0	p4	tLung	C01_CCL11
X7_GGGTACTCGGTT	0	p4	tLung	C01_CCL11
X7_GTACAGAGGGCG	0	p4	tLung	C01_CCL11
X7_AGGCTCCCTCTT	0	p4	tLung	C01_CCL11
X7_AAGCTAAGCGGA	3	p4	tLung	Pericytes
X7_CCCCACTAGACC	1	p4	tLung	C02_POSTN
X7_ATCTCTCTAATG	1	p4	tLung	C02_POSTN
X7_ACATCGTAGTTC	3	p4	tLung	Pericytes
X7_TAAGTTCTGTGA	1	p4	tLung	C02_POSTN
X7_TTGCAGACGACT	3	p4	tLung	Pericytes
X7_TCGTGACGTCTT	3	p4	tLung	Pericytes
X7_ACCCGAACCCGG	3	p4	tLung	Pericytes
X7_GCATCTGTTCTT	3	p4	tLung	Pericytes
X7_TTGTCTTTCGCT	3	p4	tLung	Pericytes
X7_CTACCACAGGTT	1	p4	tLung	C02_POSTN
X7_CCCTGGCTTGCT	10	p4	tLung	C07_MKI67
X7_TTATCAATGGGC	3	p4	tLung	Pericytes
X7_TAAGGCTGCACG	0	p4	tLung	C01_CCL11
X7_TATTCATAGCGC	1	p4	tLung	C02_POSTN
X7_GGATCCCAACGC	0	p4	tLung	C01_CCL11
X7_AAATATGACGGC	3	p4	tLung	Pericytes
X7_TGGTTCGCGAGT	1	p4	tLung	C02_POSTN
X7_TGTGGCTTAGTC	3	p4	tLung	Pericytes
X7_TCCCGGACTTTC	1	p4	tLung	C02_POSTN
X7_TTGTTAAGTTCT	1	p4	tLung	C02_POSTN
X7_TTAACTGTCACC	1	p4	tLung	C02_POSTN
X7_TCTCCACTGAGA	3	p4	tLung	Pericytes
X7_GATGCAACACCG	3	p4	tLung	Pericytes
X7_TCCGGCTTATGC	3	p4	tLung	Pericytes
X7_ACCGTGGTTAAT	3	p4	tLung	Pericytes
X7_GAGAGTGCTTAA	3	p4	tLung	Pericytes
X7_CTTGCAAGACAG	3	p4	tLung	Pericytes
X7_CCGGGGTGCCCC	0	p4	tLung	C01_CCL11
X7_GGCGTTGTTGTA	1	p4	tLung	C02_POSTN
X7_ACTTTTAGCCGC	3	p4	tLung	Pericytes
X7_CAAACCTTGTTA	8	p4	tLung	C06_CCL2
X7_GCCAGGCCTATG	1	p4	tLung	C02_POSTN
X7_AAACGTGACTTA	1	p4	tLung	C02_POSTN
X7_GCTACCGGAAGA	3	p4	tLung	Pericytes
X7_GCACTACAATAA	3	p4	tLung	Pericytes
X7_AGCCTTGATCGC	10	p4	tLung	C07_MKI67
X7_TCATTTAAATGG	0	p4	tLung	C01_CCL11
X7_ACGGCGTTACCG	1	p4	tLung	C02_POSTN
X7_GTGCACGCCTTG	3	p4	tLung	Pericytes
X7_GTGCTTCGGCCC	0	p4	tLung	C01_CCL11
X7_TTTTTGCCTGAT	10	p4	tLung	C07_MKI67
X7_CAACGTATACCT	1	p4	tLung	C02_POSTN
X7_CGGCGAACTAGT	3	p4	tLung	Pericytes
X7_GCTGTAACCGAT	0	p4	tLung	C01_CCL11
X7_AGTGAGTCAGTA	3	p4	tLung	Pericytes
X8_CCTTGCCTCGCC	3	p5	tLung	Pericytes
X8_AATGTCGGTCCT	0	p5	tLung	C01_CCL11
X8_AGCGCGGATATG	0	p5	tLung	C01_CCL11
X8_GTAATTCCCCCC	10	p5	tLung	C07_MKI67
X9_ACTTACATCATC	0	p5	tLung	C01_CCL11
X9_GTTGGGAGACAG	0	p5	tLung	C01_CCL11
X12_GGAATAGGCTGT	18	p7	tLung	C12_UPK3B
X12_GTAGAGCTGAAA	1	p7	tLung	C02_POSTN
X12_GGAGCCAACGCA	1	p7	tLung	C02_POSTN
X12_GGGCTTTGGGAA	0	p7	tLung	C01_CCL11
X12_GGGATGATACCT	0	p7	tLung	C01_CCL11
X12_TATCGTGTCAGG	0	p7	tLung	C01_CCL11
X12_GGATTCGGATTC	0	p7	tLung	C01_CCL11
X12_GGATGGAAGGAA	3	p7	tLung	Pericytes
X12_AGGCATTCCCCC	0	p7	tLung	C01_CCL11
X12_TCATCAATTCAG	0	p7	tLung	C01_CCL11
X12_AAATTGCGGATC	3	p7	tLung	Pericytes
X12_GGCAAGGCCCAA	0	p7	tLung	C01_CCL11
X12_CTATGTGCCACC	0	p7	tLung	C01_CCL11
X12_CCCTGACTTACT	0	p7	tLung	C01_CCL11
X12_GGGACGTGAGAA	3	p7	tLung	Pericytes
X12_TCTTGTATGTTA	0	p7	tLung	C01_CCL11
X12_ATACAATGCTAC	3	p7	tLung	Pericytes
X12_GCGCACGTACGC	0	p7	tLung	C01_CCL11
X12_TACGCTAACGAT	0	p7	tLung	C01_CCL11
X12_TAAAAACATCCA	0	p7	tLung	C01_CCL11
X12_TTAATGTCGCTG	3	p7	tLung	Pericytes
X12_CATCTTATCACA	0	p7	tLung	C01_CCL11
X12_CGGCCAGGAAAA	3	p7	tLung	Pericytes
X12_GTCGCCCAAATA	0	p7	tLung	C01_CCL11
X12_AACATTCGCGGA	0	p7	tLung	C01_CCL11
X13_CTCATTGGGACC	0	p7	tLung	C01_CCL11
X13_AGTTAACATGTA	1	p7	tLung	C02_POSTN
X13_TCCTTTAAAGTT	0	p7	tLung	C01_CCL11
X13_ATGTTGGCGACA	1	p7	tLung	C02_POSTN
X13_GGCATAGAGCCT	0	p7	tLung	C01_CCL11
X13_AAATGCTTCTTT	0	p7	tLung	C01_CCL11
X13_AGTTAGATATCA	1	p7	tLung	C02_POSTN
X13_CCTTGATCCTGC	0	p7	tLung	C01_CCL11
X13_CAGTCGCAGGCC	0	p7	tLung	C01_CCL11
X13_CTGCTCAGCCGG	3	p7	tLung	Pericytes
X13_ACGAGATGATCC	1	p7	tLung	C02_POSTN
X13_CGGTTACGTAAC	0	p7	tLung	C01_CCL11
X13_TCGAAGATGTCG	13	p7	tLung	C09_MYH11
X13_TCCGCAGATCTC	3	p7	tLung	Pericytes
X13_TAGATACAAAGA	0	p7	tLung	C01_CCL11
X13_TAGTTTTGCACT	3	p7	tLung	Pericytes
X13_AAGTTTCCGAAG	0	p7	tLung	C01_CCL11
X13_AAACGCCTCCTC	0	p7	tLung	C01_CCL11
X14_CGTGTACTTCTC	10	p8	tLung	C07_MKI67
X14_TGAATTATCAGT	0	p8	tLung	C01_CCL11
X14_GAACCTTCCTAG	0	p8	tLung	C01_CCL11
X14_GAGTCACTGGTC	0	p8	tLung	C01_CCL11
X14_GCCGGATCACGT	0	p8	tLung	C01_CCL11
X14_ATAACTGAACGG	0	p8	tLung	C01_CCL11
X14_GCCAGCAGCCGC	0	p8	tLung	C01_CCL11
X14_TAAATCGATATT	0	p8	tLung	C01_CCL11
X14_AGCGCGGGTTTG	0	p8	tLung	C01_CCL11
X14_TGCGTCCATTTG	0	p8	tLung	C01_CCL11
X14_TAGTCGCCCTAT	0	p8	tLung	C01_CCL11
X14_GGGGTGGTAGGC	0	p8	tLung	C01_CCL11
X14_ACTCGGGTTATA	0	p8	tLung	C01_CCL11
X14_ACCGTTCCTATC	0	p8	tLung	C01_CCL11
X14_AACACCTACATC	3	p8	tLung	Pericytes
X14_GGGGTAGTTGCC	0	p8	tLung	C01_CCL11
X14_TGCCAAGTCGCA	0	p8	tLung	C01_CCL11
X14_CCTTTCCGGCCG	0	p8	tLung	C01_CCL11
X14_GATGCTGCACTT	0	p8	tLung	C01_CCL11
X14_GTTCTACGGAGG	0	p8	tLung	C01_CCL11
X14_TTAATTTCGCAG	0	p8	tLung	C01_CCL11
X14_GTACCAAAAAAG	0	p8	tLung	C01_CCL11
X15_CCATAAAGCACG	0	p8	tLung	C01_CCL11
X15_AACGATGCGTAA	0	p8	tLung	C01_CCL11
X15_CAAGTTATTTTT	0	p8	tLung	C01_CCL11
X15_CTGTGTTGTGTT	0	p8	tLung	C01_CCL11
X15_GGCCTGTGGAGT	0	p8	tLung	C01_CCL11
X15_CTAGGTAAGAGA	0	p8	tLung	C01_CCL11
X15_CAATAAAATCAT	0	p8	tLung	C01_CCL11
X15_GCGCGTTTGCGT	3	p8	tLung	Pericytes
X15_GGGCCCACCGCT	3	p8	tLung	Pericytes
X15_TAGCACCCTACC	0	p8	tLung	C01_CCL11
X15_GAGTCGAGCACT	0	p8	tLung	C01_CCL11
X15_TAAGAGCCGGAA	0	p8	tLung	C01_CCL11
X15_TACAACCTTCGC	0	p8	tLung	C01_CCL11
X15_CTCCAGTACGCC	0	p8	tLung	C01_CCL11
X15_GAATATATATTT	0	p8	tLung	C01_CCL11
X18_CGCCGCTATCAG	1	p11	tLung	C02_POSTN
X18_CCATACTGAGAT	3	p11	tLung	Pericytes
X18_TCAGCTTAAGGT	1	p11	tLung	C02_POSTN
X18_CTTCAGCGAGCA	1	p11	tLung	C02_POSTN
X18_TATTAACGACGC	1	p11	tLung	C02_POSTN
X18_GAAACCTCGCTA	1	p11	tLung	C02_POSTN
X18_CATTGAACGCAC	8	p11	tLung	C06_CCL2
X18_AATCTATCTACA	1	p11	tLung	C02_POSTN
X18_ACTTTTGACCGC	1	p11	tLung	C02_POSTN
X18_GCTACAAAGGAT	1	p11	tLung	C02_POSTN
X18_AACCGTAGTGCT	1	p11	tLung	C02_POSTN
X18_ATACATAGTTGA	1	p11	tLung	C02_POSTN
X18_TTCGTAGAATGC	1	p11	tLung	C02_POSTN
X18_AAGCCTACGGGC	1	p11	tLung	C02_POSTN
X18_TTACCAACAGGG	0	p11	tLung	C01_CCL11
X18_GCTTTAGAGACC	1	p11	tLung	C02_POSTN
X18_TTCCGCCGTGAC	1	p11	tLung	C02_POSTN
X18_AGGAGCTGAACC	1	p11	tLung	C02_POSTN
X18_TCGTTCTGGACG	1	p11	tLung	C02_POSTN
X18_CAATTTGGCTCC	1	p11	tLung	C02_POSTN
X18_GATGTCGAGTCC	1	p11	tLung	C02_POSTN
X18_GCCTTCCGAAAG	3	p11	tLung	Pericytes
X18_GGCTTCGCGGCT	1	p11	tLung	C02_POSTN
X18_CAGTTCTGGCAG	1	p11	tLung	C02_POSTN
X18_ATTCGTTAAGTA	1	p11	tLung	C02_POSTN
X18_TAAGTTACACGA	1	p11	tLung	C02_POSTN
X18_GTTCTGGGTTAG	1	p11	tLung	C02_POSTN
X18_GTGCTCGGCAAT	8	p11	tLung	C06_CCL2
X18_ATTGGTGGCGCC	1	p11	tLung	C02_POSTN
X18_AAACGTGATTCC	0	p11	tLung	C01_CCL11
X18_ATTGCGTAACCG	1	p11	tLung	C02_POSTN
X18_AACGTCAGGGTT	0	p11	tLung	C01_CCL11
X18_ACGGTTTTGTGT	1	p11	tLung	C02_POSTN
X18_TATAATAGAGCC	3	p11	tLung	Pericytes
X18_GACTAACGCTTG	1	p11	tLung	C02_POSTN
X18_CTTCACGTACAA	1	p11	tLung	C02_POSTN
X18_AGTTAGCTCCGT	1	p11	tLung	C02_POSTN
X18_AGTTAAACAATG	1	p11	tLung	C02_POSTN
X18_CCCATCTAAGAG	1	p11	tLung	C02_POSTN
X18_AGCGATGCCAAC	1	p11	tLung	C02_POSTN
X18_GGGCGGATAAAT	0	p11	tLung	C01_CCL11
X18_CACGTTATGAAT	1	p11	tLung	C02_POSTN
X18_TATTTAATAGTA	1	p11	tLung	C02_POSTN
X18_CTGATTTGTTTA	1	p11	tLung	C02_POSTN
X18_GATTAAGCTAGA	1	p11	tLung	C02_POSTN
X18_TCCGGTGACCCA	1	p11	tLung	C02_POSTN
X18_ACGGTCAATTTG	3	p11	tLung	Pericytes
X18_ACAAACGGCAAC	1	p11	tLung	C02_POSTN
X29_CAGGTTGAATAT	2	p19	tLung	C03_PI16
X29_GAGACGTTCTCC	1	p19	tLung	C02_POSTN
X32_CTATTTGCACCG	1	p22	tLung	C02_POSTN
X32_GGCGTTTCTCTC	1	p22	tLung	C02_POSTN
X32_ATGACTCATAAA	0	p22	tLung	C01_CCL11
X32_AATGAGAACAGA	0	p22	tLung	C01_CCL11
X32_ATTTCTATAGAT	0	p22	tLung	C01_CCL11
X32_GATGAACGCGCT	0	p22	tLung	C01_CCL11
X32_CGTCAATTTTAA	0	p22	tLung	C01_CCL11
X32_CCGCTAGCTCCT	1	p22	tLung	C02_POSTN
X32_AAGCGGGGCTGC	1	p22	tLung	C02_POSTN
X32_GAGGGTTCGAAC	0	p22	tLung	C01_CCL11
X32_CATACGTAACCC	0	p22	tLung	C01_CCL11
X32_GCGGGCGATGCT	0	p22	tLung	C01_CCL11
X32_AATTAACGCACT	3	p22	tLung	Pericytes
X32_GATTGTATTGCT	0	p22	tLung	C01_CCL11
X32_CATTGACGACCT	0	p22	tLung	C01_CCL11
X32_AGTTTCACAATA	1	p22	tLung	C02_POSTN
X32_CTTGATACGGGA	0	p22	tLung	C01_CCL11
X32_CCATAATTTGGT	0	p22	tLung	C01_CCL11
X32_ATGATCTGGAGC	3	p22	tLung	Pericytes
X32_AGCTCCGTACTG	0	p22	tLung	C01_CCL11
X32_GGAACGTCGTCT	0	p22	tLung	C01_CCL11
X32_GGGTCATCTATT	0	p22	tLung	C01_CCL11
X32_CAAATGGGGCCG	0	p22	tLung	C01_CCL11
X32_CGGGCGGCATTG	0	p22	tLung	C01_CCL11
X32_GACTTTCTGGCT	2	p22	tLung	C03_PI16
X32_ACTCAGATGCTG	0	p22	tLung	C01_CCL11
X32_CAGGTTGTGACT	0	p22	tLung	C01_CCL11
X32_CGCGCCGTGAGC	0	p22	tLung	C01_CCL11
X32_ACTCAGATGCTA	0	p22	tLung	C01_CCL11
X32_CGGCAGGAACAA	3	p22	tLung	Pericytes
X32_CTTACTCTAGGG	0	p22	tLung	C01_CCL11
X32_ACTCAGATGCTT	0	p22	tLung	C01_CCL11
X32_AGCTCCGTACTC	0	p22	tLung	C01_CCL11
X32_GTGACGTCATCG	0	p22	tLung	C01_CCL11
X32_AGCTCCGTACTT	0	p22	tLung	C01_CCL11
X37_GCAATGAGTAAG	0	p26	tLung	C01_CCL11
X37_NCTGTGATTCCA	0	p26	tLung	C01_CCL11
X37_NCAATGAGTAAG	0	p26	tLung	C01_CCL11
X38_ATGATAAAGGAA	0	p26	tLung	C01_CCL11
X38_CATCTCGTTCAA	0	p26	tLung	C01_CCL11
X51_GCCTACTCCGAG	10	p36	tLung	C07_MKI67
X51_GACCGTTCCGTT	0	p36	tLung	C01_CCL11
X51_ATACTTTTCCAA	0	p36	tLung	C01_CCL11
X51_CGAGTTAGTGTC	0	p36	tLung	C01_CCL11
X51_ATGGTACTTGTG	3	p36	tLung	Pericytes
X51_TAATAGACCACG	12	p36	tLung	Pericytes
X51_CGCTGAATGTCC	0	p36	tLung	C01_CCL11
X56_TCCTTGCCTTGA	0	p40	tLung	C01_CCL11
X56_GAGCTGATCTCC	0	p40	tLung	C01_CCL11
X56_GGCGTCCATGCA	3	p40	tLung	Pericytes
X57_GATGCCGCGGCG	0	p40	tLung	C01_CCL11
X57_AACCTATCCTTA	3	p40	tLung	Pericytes
X57_GCTACTGTTTTA	0	p40	tLung	C01_CCL11
X60_GCAATCAGCGGG	16	p42	tLung	C10_TGFBI
X61_GTGGTATGGTTC	16	p42	tLung	C10_TGFBI
X61_ACTTGTGTTGCT	16	p42	tLung	C10_TGFBI
X61_GCCAAGAATTAT	16	p42	tLung	C10_TGFBI
X61_AGAGGACTCGAA	16	p42	tLung	C10_TGFBI
X61_GCATCGCGCTCG	16	p42	tLung	C10_TGFBI
X61_AAGACCGTTGTC	16	p42	tLung	C10_TGFBI
X61_CAAATCCAAGTG	16	p42	tLung	C10_TGFBI
X61_AACAATCTCTTC	16	p42	tLung	C10_TGFBI
X61_TAATCAAGTCCG	16	p42	tLung	C10_TGFBI
X61_GCATCGCGCTCC	16	p42	tLung	C10_TGFBI
X61_GTCATGTATATA	10	p42	tLung	C07_MKI67
X61_CCGTGCAGTACT	10	p42	tLung	C07_MKI67
X61_CAAATATAACGG	16	p42	tLung	C10_TGFBI
X61_AAGTAGAAGCCC	16	p42	tLung	C10_TGFBI
X61_TGTTTTATCTCA	16	p42	tLung	C10_TGFBI
X61_GCATCGCGCTCA	16	p42	tLung	C10_TGFBI
X61_CTCGGCCCAGTC	16	p42	tLung	C10_TGFBI
X61_TGTTTTATCTCC	16	p42	tLung	C10_TGFBI
X61_TGTTTTATCTCG	16	p42	tLung	C10_TGFBI
X61_TGTTTTATCTCT	16	p42	tLung	C10_TGFBI
X61_CAAATCCAAGTA	16	p42	tLung	C10_TGFBI
X61_GCGTTCTTACCT	16	p42	tLung	C10_TGFBI
X61_TAATCAAGTCCA	16	p42	tLung	C10_TGFBI
X61_GCATCGCGCTCT	16	p42	tLung	C10_TGFBI
X61_CAAATATAACGC	16	p42	tLung	C10_TGFBI
X1_GAAACTGTTCGT	1	p1	tLung	C02_POSTN
X1_AGTATCCGTCTC	0	p1	tLung	C01_CCL11
X1_GGACAATCAACG	1	p1	tLung	C02_POSTN
X1_ACACCCGCATAA	10	p1	tLung	C07_MKI67
X1_TTCAATGCCAAT	1	p1	tLung	C02_POSTN
X1_ACCCGTTTGCGG	1	p1	tLung	C02_POSTN
X1_CTCATTAGCAAG	1	p1	tLung	C02_POSTN
X1_TAAGTCGCCGTC	1	p1	tLung	C02_POSTN
X1_TAATCACTACTC	1	p1	tLung	C02_POSTN
X1_CAATACCTAGCG	1	p1	tLung	C02_POSTN
X1_CTAAAGATACAC	3	p1	tLung	Pericytes
X1_AGGGTTCGAGAA	10	p1	tLung	C07_MKI67
X1_TATCTAAGACCG	1	p1	tLung	C02_POSTN
X1_GCTCGCCTGCGC	3	p1	tLung	Pericytes
X1_GGCATGCTACCT	3	p1	tLung	Pericytes
X1_GCAATTCGTCAC	1	p1	tLung	C02_POSTN
X1_GGAAAGTCAACT	1	p1	tLung	C02_POSTN
X1_AGGAGTTGTTCG	3	p1	tLung	Pericytes
X1_AGCTCCCCTAGA	3	p1	tLung	Pericytes
X1_CATAAGCTAACG	1	p1	tLung	C02_POSTN
X1_TTGTCTCAAGTG	1	p1	tLung	C02_POSTN
X1_ACGCAAGCAGCC	1	p1	tLung	C02_POSTN
X1_CTCGCACACGCG	1	p1	tLung	C02_POSTN
X1_ACATGTCGCCGT	3	p1	tLung	Pericytes
X1_AACTGATGACTT	3	p1	tLung	Pericytes
X1_GTCATTGTAGCA	1	p1	tLung	C02_POSTN
X1_AACATTACCCGT	3	p1	tLung	Pericytes
X1_CCAGCAGGTTCT	1	p1	tLung	C02_POSTN
X1_TCGAAATGCAAG	1	p1	tLung	C02_POSTN
X1_ATGTATTTTCAT	0	p1	tLung	C01_CCL11
X1_ACCGATGGAAGG	1	p1	tLung	C02_POSTN
X1_GTAGGATGTATT	1	p1	tLung	C02_POSTN
X1_TCCATGACTCTC	8	p1	tLung	C06_CCL2
X1_GTCTTTGCAGAG	1	p1	tLung	C02_POSTN
X1_CGGGCACAGACA	3	p1	tLung	Pericytes
X1_ACACATGTCCGG	0	p1	tLung	C01_CCL11
X1_CCACTTCGAATG	1	p1	tLung	C02_POSTN
X1_ACAACGAAGTAA	8	p1	tLung	C06_CCL2
X1_CAGATGCACTCA	1	p1	tLung	C02_POSTN
X1_TATGGTCGGCCG	3	p1	tLung	Pericytes
X1_CTCGCGTCTCGA	3	p1	tLung	Pericytes
X1_AAGGTCTTGCGA	1	p1	tLung	C02_POSTN
X1_CCCGCTGCTCTA	2	p1	tLung	C03_PI16
X1_AGCGGACTTAGG	0	p1	tLung	C01_CCL11
X1_TCGTCATTTTTT	10	p1	tLung	C07_MKI67
X1_GAGCGCTCGGGG	1	p1	tLung	C02_POSTN
X1_TGATGACACACT	1	p1	tLung	C02_POSTN
X1_CCCTAGCTCATA	3	p1	tLung	Pericytes
X1_CAGGGAGGAGGT	3	p1	tLung	Pericytes
X1_AAGGAAATCGGC	3	p1	tLung	Pericytes
X1_ATCATGACTATA	1	p1	tLung	C02_POSTN
X1_TCTCGGCAAGTA	0	p1	tLung	C01_CCL11
X1_GCCCTATGACTA	1	p1	tLung	C02_POSTN
X1_CGCCTACCCGTA	0	p1	tLung	C01_CCL11
X1_CCGTAGAGCCCC	3	p1	tLung	Pericytes
X1_CTGTATATCGAA	8	p1	tLung	C06_CCL2
X1_GGCACTTTGCGA	1	p1	tLung	C02_POSTN
X1_TACAGGGTGCCG	0	p1	tLung	C01_CCL11
X1_ACGCAGCTATCA	3	p1	tLung	Pericytes
X1_CCCATACACGGG	3	p1	tLung	Pericytes
X1_CTGCGTATACGA	1	p1	tLung	C02_POSTN
X1_TCATTCCACTGG	3	p1	tLung	Pericytes
X1_AAAGTCTCTCGC	1	p1	tLung	C02_POSTN
X1_CAGTGTACCCTC	1	p1	tLung	C02_POSTN
X1_GCATGGGGACTA	0	p1	tLung	C01_CCL11
X1_AGGACGCGCTTA	3	p1	tLung	Pericytes
X1_GGATTACTCAAG	3	p1	tLung	Pericytes
X1_AAATGTCATTTT	10	p1	tLung	C07_MKI67
X1_CGAGAGTACGCG	10	p1	tLung	C07_MKI67
X1_GAATAGGTATAC	3	p1	tLung	Pericytes
X1_CAGGTGACCTGG	1	p1	tLung	C02_POSTN
X1_CGCCGATAGTGA	3	p1	tLung	Pericytes
X1_ATGTGCTCCCCC	0	p1	tLung	C01_CCL11
X1_CCCGAAAAATCG	3	p1	tLung	Pericytes
X1_GTGCTCATTATG	3	p1	tLung	Pericytes
X1_TGTGCCACATCG	1	p1	tLung	C02_POSTN
X1_AAGTGTACTTAT	3	p1	tLung	Pericytes
X1_CCTTGAAACCCA	1	p1	tLung	C02_POSTN
X2_GTCAAACATGGT	3	p1	tLung	Pericytes
X2_GCGCGCACGCAG	3	p1	tLung	Pericytes
X2_CGTGTGGCCCAG	1	p1	tLung	C02_POSTN
X2_GGTGCTGTGAAA	1	p1	tLung	C02_POSTN
X2_GTGCCACTCGCT	3	p1	tLung	Pericytes
X2_TAATGCGGAGCA	8	p1	tLung	C06_CCL2
X2_TCGCATGGGAAG	1	p1	tLung	C02_POSTN
X2_TAATCGCATTTA	0	p1	tLung	C01_CCL11
X2_GTGGGGTACGAG	1	p1	tLung	C02_POSTN
X2_CCAGTCGCGAAA	0	p1	tLung	C01_CCL11
X2_TACAACTGACCT	0	p1	tLung	C01_CCL11
X2_GAAGTTAGTATT	3	p1	tLung	Pericytes
X2_GCACATGCCGTA	1	p1	tLung	C02_POSTN
X2_CTTGGACATACA	3	p1	tLung	Pericytes
X2_CACATTATACTT	8	p1	tLung	C06_CCL2
X2_GTATCCTTTTTC	3	p1	tLung	Pericytes
X2_TGACAGATCCGG	3	p1	tLung	Pericytes
X2_TCGGAATCCGGT	8	p1	tLung	C06_CCL2
X2_CTGTGCCAAGGG	1	p1	tLung	C02_POSTN
X2_TCATGATCCTGT	1	p1	tLung	C02_POSTN
X2_TAGGTAGAAGTC	3	p1	tLung	Pericytes
X2_GTGTCTTTGGAC	3	p1	tLung	Pericytes
X2_GCTATGGCGTCT	0	p1	tLung	C01_CCL11
X2_TGGCGTATACCT	0	p1	tLung	C01_CCL11
X2_CATTCGCTGATG	3	p1	tLung	Pericytes
X2_CTCTAGCTTGCG	1	p1	tLung	C02_POSTN
X2_TAGATGAACAAC	3	p1	tLung	Pericytes
X2_TCCCAAGCAATA	3	p1	tLung	Pericytes
X2_AGTTCATTAGTC	1	p1	tLung	C02_POSTN
X2_GGCTTAATGCGT	1	p1	tLung	C02_POSTN
X2_CGTCACGTCCTT	1	p1	tLung	C02_POSTN
X2_TAATCTATGGTG	0	p1	tLung	C01_CCL11
X2_AGCCGTGTTAAA	1	p1	tLung	C02_POSTN
X2_CAGCGGCTACGC	1	p1	tLung	C02_POSTN
X2_TGGCTGGCTCGA	1	p1	tLung	C02_POSTN
X2_ATCAGAACTCGT	3	p1	tLung	Pericytes
X2_GCGTCTATCCCC	0	p1	tLung	C01_CCL11
X2_GATGAACTAACA	1	p1	tLung	C02_POSTN
X2_TCGTATCCCTTA	3	p1	tLung	Pericytes
X2_TGCAAGTGAATT	1	p1	tLung	C02_POSTN
X2_ACATCGAGATCC	1	p1	tLung	C02_POSTN
X2_CCTAGCACTGAA	3	p1	tLung	Pericytes
X2_AGGAAAGCAGCT	3	p1	tLung	Pericytes
X2_CTTTTTCATCAC	1	p1	tLung	C02_POSTN
X2_TCCGCCGTCCGT	3	p1	tLung	Pericytes
X2_TAGGGCTGCTAT	1	p1	tLung	C02_POSTN
X2_GTGGGAATGGAT	0	p1	tLung	C01_CCL11
X2_TTAGTAGTTATC	3	p1	tLung	Pericytes
X2_ACTACGGTTGGG	8	p1	tLung	C06_CCL2
X2_CAAAGCTCGGCT	0	p1	tLung	C01_CCL11
X2_CACTAGAATACA	3	p1	tLung	Pericytes
X2_GCTACGATACGA	3	p1	tLung	Pericytes
X2_TTGCGCTGCGTT	1	p1	tLung	C02_POSTN
X2_TGCAGGCTAGAA	0	p1	tLung	C01_CCL11
X2_CTGCGAGTTTAG	0	p1	tLung	C01_CCL11
X2_TACAGTAGAGCT	1	p1	tLung	C02_POSTN
X2_ATCCCCTCGAGG	8	p1	tLung	C06_CCL2
X2_AGCAATTTTAGT	0	p1	tLung	C01_CCL11
X2_CCATTTGGCCGA	3	p1	tLung	Pericytes
X2_GCAAATACCCCG	3	p1	tLung	Pericytes
X2_CGCGCAGGGGAG	1	p1	tLung	C02_POSTN
X2_AAACCTTCGAAG	8	p1	tLung	C06_CCL2
X2_CGCAGCCGACTC	1	p1	tLung	C02_POSTN
X2_TACAGGTGGAAA	0	p1	tLung	C01_CCL11
X2_GTTAGCTGCATT	1	p1	tLung	C02_POSTN
X2_GCATTTCAAGTT	3	p1	tLung	Pericytes
X2_CTGCTTTATCAG	3	p1	tLung	Pericytes
X2_AATTGCCATGAA	1	p1	tLung	C02_POSTN
X2_CAGATGAGATAA	0	p1	tLung	C01_CCL11
X2_AGATTGACATGG	0	p1	tLung	C01_CCL11
X2_ATAATGAGAGTG	3	p1	tLung	Pericytes
X2_AAATTTTCCGGC	0	p1	tLung	C01_CCL11
X2_GGATCGGCCGTT	3	p1	tLung	Pericytes
X2_CATATTGAAGTG	0	p1	tLung	C01_CCL11
X2_CCAATTATGCAT	1	p1	tLung	C02_POSTN
X2_TAAGCACATGGT	0	p1	tLung	C01_CCL11
X2_ATCTGGCTCGGA	0	p1	tLung	C01_CCL11
X2_TACGTTCATATC	3	p1	tLung	Pericytes
X2_GAGTGCGGCCGT	0	p1	tLung	C01_CCL11
X2_TCATTTTCTAGT	3	p1	tLung	Pericytes
X2_CAACAGAGTGTA	1	p1	tLung	C02_POSTN
X2_AATCTTAAGAGG	0	p1	tLung	C01_CCL11
X2_TAAGATATAGCG	0	p1	tLung	C01_CCL11
X2_AAGAGAAGGAGG	8	p1	tLung	C06_CCL2
X2_GAAGGCTTCGGT	1	p1	tLung	C02_POSTN
X2_TCCTTTCTCGCG	3	p1	tLung	Pericytes
X2_ATCTTCTAATGT	3	p1	tLung	Pericytes
X2_CTTTCTTCCGTT	3	p1	tLung	Pericytes
X2_GCACAAGATGAC	0	p1	tLung	C01_CCL11
X2_GCGGGGTGGGAC	1	p1	tLung	C02_POSTN
X4_CTCGAGCTCTCC	3	p3	tLung	Pericytes
X4_TAACGGACGGCT	10	p3	tLung	C07_MKI67
X4_CATTGGATTTAT	3	p3	tLung	Pericytes
X4_TTTACCTGTCTT	0	p3	tLung	C01_CCL11
X4_GACGCGCTCTCA	1	p3	tLung	C02_POSTN
X4_ACCCTGTATTAC	1	p3	tLung	C02_POSTN
X4_CGTATGAGAGTA	3	p3	tLung	Pericytes
X4_AGAAGCAACAGG	1	p3	tLung	C02_POSTN
X4_CCCATTATGCAG	1	p3	tLung	C02_POSTN
X4_GGATCCCCAATC	0	p3	tLung	C01_CCL11
X4_ATTCTAAGGTAC	3	p3	tLung	Pericytes
X4_GAGACAGAAATG	1	p3	tLung	C02_POSTN
X4_AATCTAAAGCCA	3	p3	tLung	Pericytes
X5_AGAGAAGGTCTT	0	p3	tLung	C01_CCL11
X5_GAATCACAAACC	3	p3	tLung	Pericytes
X5_GGTTGAATTGAC	10	p3	tLung	C07_MKI67
X5_GCGCACCTGTGC	10	p3	tLung	C07_MKI67
X5_CGGCAGATGGTG	1	p3	tLung	C02_POSTN
X5_GTCAAAGGAAGG	3	p3	tLung	Pericytes
X5_TCCCTTGAGCCG	0	p3	tLung	C01_CCL11
X10_CGGACGAGGACA	0	p6	tLung	C01_CCL11
X10_AACATAGATCCA	1	p6	tLung	C02_POSTN
X10_CCGATCTAAACC	0	p6	tLung	C01_CCL11
X10_TTAGTGGCTTTC	0	p6	tLung	C01_CCL11
X10_TTGGGACACTTA	0	p6	tLung	C01_CCL11
X10_ACAGTATCCAAA	0	p6	tLung	C01_CCL11
X10_CTAACTAGGGAC	3	p6	tLung	Pericytes
X10_TTCAAACTTGGC	0	p6	tLung	C01_CCL11
X10_ACTTTTAGAGCT	0	p6	tLung	C01_CCL11
X10_GCGACCTGCTAA	0	p6	tLung	C01_CCL11
X10_GATTTCACGTAG	0	p6	tLung	C01_CCL11
X10_CTAACGATGTGC	0	p6	tLung	C01_CCL11
X10_ATCTGCAGAGAT	0	p6	tLung	C01_CCL11
X10_GTACTGTTCTCC	0	p6	tLung	C01_CCL11
X10_GTTTGGTGTAGA	0	p6	tLung	C01_CCL11
X10_GTAAGAAGGACA	0	p6	tLung	C01_CCL11
X10_GATGACAATCCT	3	p6	tLung	Pericytes
X10_CGAAACGTCACC	3	p6	tLung	Pericytes
X10_TTGGAAAAACCA	3	p6	tLung	Pericytes
X10_TTGCCCCGAAGT	3	p6	tLung	Pericytes
X10_CGCGTAAGAGAA	3	p6	tLung	Pericytes
X11_ACACTAGTTCCT	0	p6	tLung	C01_CCL11
X11_CCGCGGTCATTC	1	p6	tLung	C02_POSTN
X11_GGGAGTTATGGA	3	p6	tLung	Pericytes
X11_ATAACATCGCAG	10	p6	tLung	C07_MKI67
X11_TAAGCATGGATC	3	p6	tLung	Pericytes
X11_TGCACTGAGCCG	3	p6	tLung	Pericytes
X11_AGGGTTTTTGCC	3	p6	tLung	Pericytes
X11_ATGATATTATAC	3	p6	tLung	Pericytes
X11_CCGCGAACGACC	3	p6	tLung	Pericytes
X11_CTAGAGTATGAA	3	p6	tLung	Pericytes
X16_ATGACGCGGAGT	0	p9	tLung	C01_CCL11
X16_AATAGCTACAAA	1	p9	tLung	C02_POSTN
X16_ACGAGCTTTAAT	1	p9	tLung	C02_POSTN
X16_GATTGAAGTAAC	1	p9	tLung	C02_POSTN
X16_TCCATAACATAT	1	p9	tLung	C02_POSTN
X16_GTCGCGCTCTGC	1	p9	tLung	C02_POSTN
X16_GTAGTCTAAAGT	1	p9	tLung	C02_POSTN
X16_GCATCTTGCCTT	1	p9	tLung	C02_POSTN
X16_ATCGCTCTTCGA	10	p9	tLung	C07_MKI67
X16_CTTAGCTTCAGT	10	p9	tLung	C07_MKI67
X16_CAGGTCATTCCC	1	p9	tLung	C02_POSTN
X16_AAGTCAATGGTT	8	p9	tLung	C06_CCL2
X16_ACACCTCATGTC	1	p9	tLung	C02_POSTN
X16_CGCACGACACTT	1	p9	tLung	C02_POSTN
X16_AGGGAGATGGAA	1	p9	tLung	C02_POSTN
X16_AGGCTCCACATA	1	p9	tLung	C02_POSTN
X16_AACTAGCCCGTC	1	p9	tLung	C02_POSTN
X16_CTAACGTAATGA	10	p9	tLung	C07_MKI67
X16_CATCCACAGCAA	1	p9	tLung	C02_POSTN
X16_CTCGGTACGTTC	1	p9	tLung	C02_POSTN
X16_ATCTAGCGGTAT	1	p9	tLung	C02_POSTN
X16_GAGTCCCATACA	1	p9	tLung	C02_POSTN
X16_TACCGGGTCAAT	1	p9	tLung	C02_POSTN
X16_ATCACTCATTCC	0	p9	tLung	C01_CCL11
X16_CTCTTGCCAGTG	1	p9	tLung	C02_POSTN
X16_ATAGCGACCTCT	1	p9	tLung	C02_POSTN
X16_GACCACTTCGAA	1	p9	tLung	C02_POSTN
X16_TGAGGAACCCAC	1	p9	tLung	C02_POSTN
X16_CCTAGGATCCGA	1	p9	tLung	C02_POSTN
X16_ATCGCACAAGCA	1	p9	tLung	C02_POSTN
X16_TTGTGGCACTAT	1	p9	tLung	C02_POSTN
X16_TATCAGCACACT	1	p9	tLung	C02_POSTN
X16_ATATGGGTGTAG	0	p9	tLung	C01_CCL11
X16_ACGGCGTGTTGC	1	p9	tLung	C02_POSTN
X16_TTGATCTTATAA	1	p9	tLung	C02_POSTN
X16_TGGGTTCATTCA	1	p9	tLung	C02_POSTN
X16_CTAGTAGAGTTT	1	p9	tLung	C02_POSTN
X16_GAAGATCATTAG	1	p9	tLung	C02_POSTN
X16_CGTCTATTAGAC	1	p9	tLung	C02_POSTN
X16_GCCGTCGAGTAG	0	p9	tLung	C01_CCL11
X16_GCACCATCACGC	1	p9	tLung	C02_POSTN
X16_CTGGCAACCTCT	1	p9	tLung	C02_POSTN
X16_TTGGTGGAGCAT	1	p9	tLung	C02_POSTN
X16_ACAGCCTATGGT	1	p9	tLung	C02_POSTN
X16_TACCAGTTCGTA	1	p9	tLung	C02_POSTN
X16_CGGCTGATGCGA	1	p9	tLung	C02_POSTN
X16_CAGTGTTACAAA	8	p9	tLung	C06_CCL2
X16_GTGGACCGTTCC	1	p9	tLung	C02_POSTN
X16_TGGCATCACTTA	1	p9	tLung	C02_POSTN
X16_TAGTAGAGCTGT	1	p9	tLung	C02_POSTN
X16_CGGCTGACCAAG	1	p9	tLung	C02_POSTN
X16_GGATATCGATCC	1	p9	tLung	C02_POSTN
X16_GCGGGGGATAGC	1	p9	tLung	C02_POSTN
X16_AATACATGTTAC	1	p9	tLung	C02_POSTN
X16_CGGTTATTGAAG	0	p9	tLung	C01_CCL11
X16_ACACCATACGCT	1	p9	tLung	C02_POSTN
X16_TATTTGTCAATT	1	p9	tLung	C02_POSTN
X16_GACAATCTTAAA	1	p9	tLung	C02_POSTN
X16_TGTTTGGGTCAT	1	p9	tLung	C02_POSTN
X16_TCCTCCGAAGTT	1	p9	tLung	C02_POSTN
X16_CGGCCCACGCTC	1	p9	tLung	C02_POSTN
X16_GTGCCACTTTTT	1	p9	tLung	C02_POSTN
X16_GGATTGTTTTAG	8	p9	tLung	C06_CCL2
X16_AAAGTCTGTTAT	8	p9	tLung	C06_CCL2
X16_AGACTTGAGTAT	1	p9	tLung	C02_POSTN
X16_GGTGCGGGGAAC	8	p9	tLung	C06_CCL2
X16_GCGTGTAGCCGA	1	p9	tLung	C02_POSTN
X16_TGTCCAGGTCCT	1	p9	tLung	C02_POSTN
X16_ACTTGACAGATG	0	p9	tLung	C01_CCL11
X16_ACCACAGATGGA	1	p9	tLung	C02_POSTN
X16_CGATCAATTCGT	10	p9	tLung	C07_MKI67
X16_CCGTCGATGCCC	1	p9	tLung	C02_POSTN
X16_GCACCGCAACGC	10	p9	tLung	C07_MKI67
X16_GTCTGTAAGGAG	1	p9	tLung	C02_POSTN
X16_CCCCATGCCGCC	1	p9	tLung	C02_POSTN
X16_CTCTCCTGAGCA	1	p9	tLung	C02_POSTN
X16_CAATGAGTGTTT	17	p9	tLung	C11_VWF
X16_TCGAGTGAGGTT	8	p9	tLung	C06_CCL2
X16_CCCAATTGTTTA	1	p9	tLung	C02_POSTN
X16_CGATTGCGGCTC	1	p9	tLung	C02_POSTN
X16_CCCTACCGCTAA	1	p9	tLung	C02_POSTN
X16_GCAGTTGGTGCA	8	p9	tLung	C06_CCL2
X16_CTAGAGGCGTGT	8	p9	tLung	C06_CCL2
X16_ATTCGCGGCCGT	1	p9	tLung	C02_POSTN
X16_ACTACTGCCCTA	1	p9	tLung	C02_POSTN
X16_AATACTGTCGTG	1	p9	tLung	C02_POSTN
X16_ACTGGGCAAAAT	1	p9	tLung	C02_POSTN
X16_ACTATAACGACT	0	p9	tLung	C01_CCL11
X16_TCCTATCCGCAT	1	p9	tLung	C02_POSTN
X16_TTCGGAATGTGT	1	p9	tLung	C02_POSTN
X16_TGCCCCGGACAT	0	p9	tLung	C01_CCL11
X16_GCTATGACCTGC	1	p9	tLung	C02_POSTN
X16_ATAAGCACGGCC	8	p9	tLung	C06_CCL2
X16_TCATTCACGCGA	1	p9	tLung	C02_POSTN
X16_TGCGGTAACAAG	10	p9	tLung	C07_MKI67
X16_GGCCCAAGTGAC	1	p9	tLung	C02_POSTN
X16_ACCAATCCACTC	1	p9	tLung	C02_POSTN
X16_TCATGATATCAT	1	p9	tLung	C02_POSTN
X16_CGATACTAGTAC	10	p9	tLung	C07_MKI67
X16_TGTCATTTAGGC	1	p9	tLung	C02_POSTN
X16_ATCAACTTTTGC	0	p9	tLung	C01_CCL11
X16_CGCACATCGGTC	1	p9	tLung	C02_POSTN
X16_CCAACTTAGGCC	1	p9	tLung	C02_POSTN
X16_GAAATCGCAACC	0	p9	tLung	C01_CCL11
X16_CTCTGAAGTGAT	1	p9	tLung	C02_POSTN
X16_GTTAAGACATGG	1	p9	tLung	C02_POSTN
X16_ATCTATTTCGGT	1	p9	tLung	C02_POSTN
X16_CCGTCGCAATAA	1	p9	tLung	C02_POSTN
X16_TCTTAAACACAC	1	p9	tLung	C02_POSTN
X16_GCAACTTCGAGG	1	p9	tLung	C02_POSTN
X16_TTTCTAGGTAAC	1	p9	tLung	C02_POSTN
X16_TTCGCGCACGTA	1	p9	tLung	C02_POSTN
X16_GCGCCATCGGTC	1	p9	tLung	C02_POSTN
X16_GTAGGACGTTCC	1	p9	tLung	C02_POSTN
X16_TCGTTCATGGAG	10	p9	tLung	C07_MKI67
X16_CCCTGGACGGCT	1	p9	tLung	C02_POSTN
X16_AGCATACCGTCC	1	p9	tLung	C02_POSTN
X16_ATAGTGGTACTG	0	p9	tLung	C01_CCL11
X16_TCACTCGGCCCG	1	p9	tLung	C02_POSTN
X16_GACGTCACATCC	1	p9	tLung	C02_POSTN
X16_AATCCATAGAGT	1	p9	tLung	C02_POSTN
X16_TGCCGCGTAATC	0	p9	tLung	C01_CCL11
X16_TCCTTAACTCTG	1	p9	tLung	C02_POSTN
X16_TGTGTGGGTAAA	17	p9	tLung	C11_VWF
X16_TCACGACGAGGA	1	p9	tLung	C02_POSTN
X16_CGAAGGATTCCG	1	p9	tLung	C02_POSTN
X16_ATTAGCTCGGCC	0	p9	tLung	C01_CCL11
X16_ATTGTCCCTGGC	1	p9	tLung	C02_POSTN
X16_TCATTATGGTTT	1	p9	tLung	C02_POSTN
X16_CATTCGATATTC	1	p9	tLung	C02_POSTN
X16_CATACATCTTGG	1	p9	tLung	C02_POSTN
X16_ATCAGAACTGAA	1	p9	tLung	C02_POSTN
X16_CTGACAATTCAG	1	p9	tLung	C02_POSTN
X16_ACATTTATATAA	1	p9	tLung	C02_POSTN
X16_ACTGATTGCAGG	1	p9	tLung	C02_POSTN
X16_TCGCAACGAACG	1	p9	tLung	C02_POSTN
X16_CGATTGCTCGGA	1	p9	tLung	C02_POSTN
X16_ACTATAAACCCT	8	p9	tLung	C06_CCL2
X16_TCACACTCCGCT	1	p9	tLung	C02_POSTN
X16_CTTAAGAACAGG	1	p9	tLung	C02_POSTN
X16_TCCGAACATACG	8	p9	tLung	C06_CCL2
X16_CGCACGTATAAC	1	p9	tLung	C02_POSTN
X16_CTAGAGCTGAGC	1	p9	tLung	C02_POSTN
X16_CTGTATTAAGGT	1	p9	tLung	C02_POSTN
X16_AGTGCGACCCCC	1	p9	tLung	C02_POSTN
X16_CAGGCTGGTCGC	8	p9	tLung	C06_CCL2
X16_TCTTGCCCGTTT	1	p9	tLung	C02_POSTN
X16_CCAGGCGAGGGA	1	p9	tLung	C02_POSTN
X16_TGTGCGTGATTA	1	p9	tLung	C02_POSTN
X16_ATCTGTGAAACA	1	p9	tLung	C02_POSTN
X16_CCGGTGGAAGTT	8	p9	tLung	C06_CCL2
X16_TGCAAGCGCAAT	8	p9	tLung	C06_CCL2
X16_CTGGTCTATCTG	0	p9	tLung	C01_CCL11
X16_ACATCGGCACAA	0	p9	tLung	C01_CCL11
X16_GCTCCGACTATA	3	p9	tLung	Pericytes
X16_ACCGTAGTGCCA	1	p9	tLung	C02_POSTN
X16_GTAAACGTAGGT	1	p9	tLung	C02_POSTN
X16_CTGTAGACAAAG	1	p9	tLung	C02_POSTN
X16_GTCACTGGACTT	1	p9	tLung	C02_POSTN
X16_ATTTAGTTTGAG	0	p9	tLung	C01_CCL11
X16_AGTGCACAAGAC	1	p9	tLung	C02_POSTN
X16_TTCTCTTAGCTT	3	p9	tLung	Pericytes
X16_CAACTGCGGTCG	1	p9	tLung	C02_POSTN
X16_CGACCTCTAAAA	1	p9	tLung	C02_POSTN
X16_GGGGCGGGCCCT	1	p9	tLung	C02_POSTN
X16_GGTGTATGCACA	1	p9	tLung	C02_POSTN
X16_GCCAGTTGGCCC	1	p9	tLung	C02_POSTN
X16_GCCCATAGCGCA	1	p9	tLung	C02_POSTN
X16_CATGCCACGGGC	1	p9	tLung	C02_POSTN
X16_GTTAGATCCCAT	1	p9	tLung	C02_POSTN
X16_CGCCTCGTTTTG	0	p9	tLung	C01_CCL11
X16_GCCCTTCGTCAG	1	p9	tLung	C02_POSTN
X16_ACCTGAACATTC	1	p9	tLung	C02_POSTN
X16_CAGAGGTATCAA	10	p9	tLung	C07_MKI67
X16_ACAATGAGGATT	0	p9	tLung	C01_CCL11
X16_CCTACCGTTCTA	3	p9	tLung	Pericytes
X16_CGATAGTGTGAA	1	p9	tLung	C02_POSTN
X16_CGACGCGGGGTC	1	p9	tLung	C02_POSTN
X16_AACGGACATTTA	1	p9	tLung	C02_POSTN
X16_ACGCGTTATATC	0	p9	tLung	C01_CCL11
X16_TCGCAGGACAGG	0	p9	tLung	C01_CCL11
X16_TACGCAGTGGTT	1	p9	tLung	C02_POSTN
X16_GCATTCTCAGTA	1	p9	tLung	C02_POSTN
X16_ATTGAGATTCAT	0	p9	tLung	C01_CCL11
X16_CGACCCGAGGGT	0	p9	tLung	C01_CCL11
X16_CATCAACCAACA	1	p9	tLung	C02_POSTN
X16_CGATCAGTCCTC	10	p9	tLung	C07_MKI67
X16_ACCTGGGCGCTT	0	p9	tLung	C01_CCL11
X16_AAACTTCCCGTC	1	p9	tLung	C02_POSTN
X16_AGTGTAACGGAC	0	p9	tLung	C01_CCL11
X16_TGCTAGGGAGGC	1	p9	tLung	C02_POSTN
X16_TAGTGACATAAC	1	p9	tLung	C02_POSTN
X16_TTAGGAAAGGAT	1	p9	tLung	C02_POSTN
X16_CAACATGCTTCA	0	p9	tLung	C01_CCL11
X16_CCTATGGTAGCA	1	p9	tLung	C02_POSTN
X16_CCCTGCGCGGTA	1	p9	tLung	C02_POSTN
X16_CCGAAGAGAGGG	1	p9	tLung	C02_POSTN
X16_GCAACAGTCTCG	3	p9	tLung	Pericytes
X16_GGATTAGCAAGA	3	p9	tLung	Pericytes
X16_GAAGGATCCAGT	1	p9	tLung	C02_POSTN
X16_CCGTCGAAGAGC	1	p9	tLung	C02_POSTN
X16_ATATACGAAGGG	1	p9	tLung	C02_POSTN
X16_TCGCGCCGCCTA	1	p9	tLung	C02_POSTN
X16_ACCCGATCAGAC	1	p9	tLung	C02_POSTN
X16_TTCTAAGGCAGT	1	p9	tLung	C02_POSTN
X16_TTATAAAAACGT	1	p9	tLung	C02_POSTN
X16_GATGGGCGATGG	17	p9	tLung	C11_VWF
X16_AAGTCCCCACCC	1	p9	tLung	C02_POSTN
X16_TAGCGGTAGAGT	1	p9	tLung	C02_POSTN
X16_GGGGTGACCATG	10	p9	tLung	C07_MKI67
X16_CCCTTTCGTTCG	0	p9	tLung	C01_CCL11
X16_ACCTTCAGTGTT	1	p9	tLung	C02_POSTN
X16_TCTGTACAGTTT	0	p9	tLung	C01_CCL11
X16_TAATAGAAAGGC	1	p9	tLung	C02_POSTN
X16_ACGGGCGGAAAA	0	p9	tLung	C01_CCL11
X16_CTTAACATGCGG	8	p9	tLung	C06_CCL2
X16_CGCACACCACCT	0	p9	tLung	C01_CCL11
X16_TCATTTCACGAG	10	p9	tLung	C07_MKI67
X16_CATATGAAGCCG	0	p9	tLung	C01_CCL11
X16_TCGTAATCTTCC	1	p9	tLung	C02_POSTN
X16_TGAACAGATGCG	0	p9	tLung	C01_CCL11
X16_CGACGGTCGGTA	0	p9	tLung	C01_CCL11
X16_TCGCATTTTCTC	17	p9	tLung	C11_VWF
X16_GACATCCGGTCT	1	p9	tLung	C02_POSTN
X16_TCTCCCTGATAG	0	p9	tLung	C01_CCL11
X16_ATGTGTTTTCTC	0	p9	tLung	C01_CCL11
X16_TCTCTAAGTCTG	0	p9	tLung	C01_CCL11
X16_GCATGGGATTTG	1	p9	tLung	C02_POSTN
X16_TCATCTGTGATT	1	p9	tLung	C02_POSTN
X16_CGTTTCTACTGG	1	p9	tLung	C02_POSTN
X16_AACATGGGATCG	1	p9	tLung	C02_POSTN
X16_CTTGTTAGCCCT	1	p9	tLung	C02_POSTN
X16_TTTTCCGCGGGG	1	p9	tLung	C02_POSTN
X16_ATGAATCGTTTT	1	p9	tLung	C02_POSTN
X16_TGACAGGCTACA	1	p9	tLung	C02_POSTN
X16_GCTACCAAGTGG	1	p9	tLung	C02_POSTN
X16_AGGATGTCTCAA	0	p9	tLung	C01_CCL11
X16_GCGCCCGTTAGC	1	p9	tLung	C02_POSTN
X16_TTCCCCTATCGC	1	p9	tLung	C02_POSTN
X16_TCTTCACCATAT	3	p9	tLung	Pericytes
X16_CCGACACCCTCG	1	p9	tLung	C02_POSTN
X16_CCGAAAAATCTT	1	p9	tLung	C02_POSTN
X16_AGATGAAGGCAT	1	p9	tLung	C02_POSTN
X16_CGGGGCGCCATG	3	p9	tLung	Pericytes
X16_ATCGTGATCAGA	1	p9	tLung	C02_POSTN
X16_AAAACGCTTACA	1	p9	tLung	C02_POSTN
X16_ATAAAGTCGAAA	3	p9	tLung	Pericytes
X16_CAGCTCACTTTT	1	p9	tLung	C02_POSTN
X16_CCCATGATAGAA	3	p9	tLung	Pericytes
X16_GAGCCCAACGCC	1	p9	tLung	C02_POSTN
X16_GTGCACCCATGT	0	p9	tLung	C01_CCL11
X16_AGTGGGTTACCA	10	p9	tLung	C07_MKI67
X16_AGACCGCCCAAG	1	p9	tLung	C02_POSTN
X16_GAGGGCATTTCC	3	p9	tLung	Pericytes
X16_TGTTCGTTTTTC	0	p9	tLung	C01_CCL11
X16_CTGACGGAGCCT	8	p9	tLung	C06_CCL2
X16_TCATCGCCGACT	8	p9	tLung	C06_CCL2
X16_AGAGACCCGATA	0	p9	tLung	C01_CCL11
X16_CCAGCATGACAA	1	p9	tLung	C02_POSTN
X16_GTATCACCGATC	1	p9	tLung	C02_POSTN
X16_ATAGGCCCTTCA	3	p9	tLung	Pericytes
X16_CGCACGAGCGTG	1	p9	tLung	C02_POSTN
X16_ATTGAGTGTCGT	1	p9	tLung	C02_POSTN
X16_CAACCTGCGCAA	3	p9	tLung	Pericytes
X16_AACAGTGGACAC	8	p9	tLung	C06_CCL2
X16_TGCCTCAGTGTC	1	p9	tLung	C02_POSTN
X16_ATATCTTAGATG	3	p9	tLung	Pericytes
X16_TTGGAACCTATC	3	p9	tLung	Pericytes
X16_CGTACACGCTGA	0	p9	tLung	C01_CCL11
X16_TTTTGGCCTCCG	0	p9	tLung	C01_CCL11
X16_TGGGCCAGACTT	1	p9	tLung	C02_POSTN
X16_GTACCAAGGATT	1	p9	tLung	C02_POSTN
X16_AGATTGCATTCA	1	p9	tLung	C02_POSTN
X16_TGGGTTGACATG	1	p9	tLung	C02_POSTN
X16_GGTATGGGGCGA	0	p9	tLung	C01_CCL11
X16_TTACCCGATAAT	1	p9	tLung	C02_POSTN
X16_AATACCGCACCT	10	p9	tLung	C07_MKI67
X16_AGCCTAATGCGG	10	p9	tLung	C07_MKI67
X16_CTGCCAACCGTT	1	p9	tLung	C02_POSTN
X16_GACGAAAGGTTT	1	p9	tLung	C02_POSTN
X16_GCGATGCAATCT	3	p9	tLung	Pericytes
X16_AAGTGACGAGGC	1	p9	tLung	C02_POSTN
X16_CAAAACATTAAT	0	p9	tLung	C01_CCL11
X16_GGTCTAGGCTGG	0	p9	tLung	C01_CCL11
X16_TGAAGGCGTCGT	1	p9	tLung	C02_POSTN
X16_AGGAACGTTGTC	1	p9	tLung	C02_POSTN
X16_ATGCCGGATGGC	0	p9	tLung	C01_CCL11
X16_ATCACATCGGCT	1	p9	tLung	C02_POSTN
X16_GCACGTGCGCTG	1	p9	tLung	C02_POSTN
X16_CAGTTCCCTCGC	1	p9	tLung	C02_POSTN
X16_TCGTCACGTGCG	1	p9	tLung	C02_POSTN
X16_CGCTAGCGAGTT	3	p9	tLung	Pericytes
X16_GCCACGCCTTGG	1	p9	tLung	C02_POSTN
X16_GTAACTAGGACA	1	p9	tLung	C02_POSTN
X16_GTAATATTTCGC	3	p9	tLung	Pericytes
X16_ACACCCCGTCAG	0	p9	tLung	C01_CCL11
X16_TTACTTGCTAAA	0	p9	tLung	C01_CCL11
X16_CCCGGTAGACCT	0	p9	tLung	C01_CCL11
X16_TGCTAAACCCAT	1	p9	tLung	C02_POSTN
X16_GACAGTAACCTA	13	p9	tLung	C09_MYH11
X16_GGGAGTGATCAA	1	p9	tLung	C02_POSTN
X16_TTCATTGAAGAT	1	p9	tLung	C02_POSTN
X16_TGGTAGACAGAT	3	p9	tLung	Pericytes
X16_CGTTTAAACTGA	1	p9	tLung	C02_POSTN
X16_GCTATCATCTAC	1	p9	tLung	C02_POSTN
X16_ACCAAGGCTGCA	17	p9	tLung	C11_VWF
X16_AGCGTACAACGT	1	p9	tLung	C02_POSTN
X16_AGTGAGGACAGG	0	p9	tLung	C01_CCL11
X16_AAGGTTTTTGAA	0	p9	tLung	C01_CCL11
X16_AGTTAGCTGAAT	1	p9	tLung	C02_POSTN
X16_ACTTACACGGGT	3	p9	tLung	Pericytes
X16_TACAATTGCTGT	3	p9	tLung	Pericytes
X16_TAGAAGAAAGTT	3	p9	tLung	Pericytes
X16_AACTAACCTTGC	0	p9	tLung	C01_CCL11
X16_CCAAATCCCTAG	1	p9	tLung	C02_POSTN
X16_AGAGGGATGTGA	0	p9	tLung	C01_CCL11
X16_AAATAATTCAGG	17	p9	tLung	C11_VWF
X16_AGAACGTTAGCG	0	p9	tLung	C01_CCL11
X16_CGACCTGATAAT	3	p9	tLung	Pericytes
X16_ATTACCTAAACC	3	p9	tLung	Pericytes
X16_TACACGAAAGTA	3	p9	tLung	Pericytes
X16_CGCAGAGACTAG	1	p9	tLung	C02_POSTN
X16_TACGAGCATTGA	1	p9	tLung	C02_POSTN
X16_CGAACTACATTT	0	p9	tLung	C01_CCL11
X16_CCGTCTGGCAGG	3	p9	tLung	Pericytes
X16_AAGGCCTAGACC	1	p9	tLung	C02_POSTN
X16_ATAGGCGTTACC	3	p9	tLung	Pericytes
X16_AGCCCATTATAC	0	p9	tLung	C01_CCL11
X16_CATATTTTCGCG	1	p9	tLung	C02_POSTN
X16_TGTCGCGTTCGC	0	p9	tLung	C01_CCL11
X16_CGCACGTCCGGG	1	p9	tLung	C02_POSTN
X16_TAGCGGGATAAC	1	p9	tLung	C02_POSTN
X16_ACCCTGTGGTTT	1	p9	tLung	C02_POSTN
X16_AGAGGTCAGTGC	8	p9	tLung	C06_CCL2
X16_TGTATCACTATG	1	p9	tLung	C02_POSTN
X16_TAAACCAAGGAT	1	p9	tLung	C02_POSTN
X16_GATAATGTCGTT	0	p9	tLung	C01_CCL11
X16_CGGAGAAACCGC	1	p9	tLung	C02_POSTN
X16_CTCCGACGACGT	8	p9	tLung	C06_CCL2
X16_ATCGAACGGGGA	3	p9	tLung	Pericytes
X16_GGAGACGGCATG	0	p9	tLung	C01_CCL11
X16_ACCAGAACCAGT	10	p9	tLung	C07_MKI67
X16_TCCAATTCGGGC	3	p9	tLung	Pericytes
X16_GAGCCGAATGCT	1	p9	tLung	C02_POSTN
X16_GGAAGCCCTTAT	13	p9	tLung	C09_MYH11
X16_AGGATGAGTGTG	1	p9	tLung	C02_POSTN
X16_CCTCACCACCTA	3	p9	tLung	Pericytes
X16_CAAGCACAAACT	8	p9	tLung	C06_CCL2
X16_TGCTCAGCCTGG	0	p9	tLung	C01_CCL11
X16_ATAGGAATTTAC	8	p9	tLung	C06_CCL2
X16_GGTCCATCAAGA	1	p9	tLung	C02_POSTN
X16_AGGCAGATTACT	0	p9	tLung	C01_CCL11
X16_ATACCTTCCCTC	8	p9	tLung	C06_CCL2
X16_GTCGTGCTGCAT	0	p9	tLung	C01_CCL11
X16_ACCTCAAACCAG	8	p9	tLung	C06_CCL2
X16_ATCTACAACAGC	3	p9	tLung	Pericytes
X16_TAGATGGTTGTC	1	p9	tLung	C02_POSTN
X16_CTCCGGGTATTC	1	p9	tLung	C02_POSTN
X16_GTATCCGTTTCA	0	p9	tLung	C01_CCL11
X16_CGGTACGAACCG	1	p9	tLung	C02_POSTN
X16_ACACTGAGTAGG	1	p9	tLung	C02_POSTN
X16_AAAAAATACGAA	1	p9	tLung	C02_POSTN
X16_CACAGGGCCACG	1	p9	tLung	C02_POSTN
X16_ATAAACAGGTGG	10	p9	tLung	C07_MKI67
X16_CCGCTCACCCCT	1	p9	tLung	C02_POSTN
X16_TGCGGCCGAGCT	3	p9	tLung	Pericytes
X16_CATTTTGGGCTA	3	p9	tLung	Pericytes
X16_CCCCCTGGCTGA	1	p9	tLung	C02_POSTN
X16_GGGATCGACCCT	1	p9	tLung	C02_POSTN
X16_TGGTTGAATTGC	3	p9	tLung	Pericytes
X16_GGCCGCTTGGCT	0	p9	tLung	C01_CCL11
X16_CCATTATAGCAA	1	p9	tLung	C02_POSTN
X16_CATGGGCGCTAG	1	p9	tLung	C02_POSTN
X16_CACGACGCCCTC	0	p9	tLung	C01_CCL11
X16_GCATCGTCCGCG	1	p9	tLung	C02_POSTN
X16_CACTGGCGGAGA	1	p9	tLung	C02_POSTN
X16_ACCGGCACCCCC	1	p9	tLung	C02_POSTN
X16_TTTGGAGAACTC	1	p9	tLung	C02_POSTN
X16_TCAATGCCAGAA	0	p9	tLung	C01_CCL11
X16_AAACACATCTGG	8	p9	tLung	C06_CCL2
X16_CCATGCGCCACA	1	p9	tLung	C02_POSTN
X16_TCTGGAACAAAT	13	p9	tLung	C09_MYH11
X16_GCTATTTACGCA	1	p9	tLung	C02_POSTN
X16_GAGTAAGTTCTC	0	p9	tLung	C01_CCL11
X16_AATCACTCCCGC	0	p9	tLung	C01_CCL11
X16_CGTTATGGAGGA	3	p9	tLung	Pericytes
X16_CTGCTCGTAACG	1	p9	tLung	C02_POSTN
X16_CTTGGAGTAGGA	1	p9	tLung	C02_POSTN
X16_ACGCCAAAACCA	1	p9	tLung	C02_POSTN
X16_ACAGTGTTTCTA	0	p9	tLung	C01_CCL11
X16_GACTTACGTGCA	0	p9	tLung	C01_CCL11
X16_TGTTGCTATGAT	1	p9	tLung	C02_POSTN
X16_ATTCTTCGTCGA	8	p9	tLung	C06_CCL2
X16_CGCAATCGCTCT	0	p9	tLung	C01_CCL11
X16_CAGGGGAATTTC	1	p9	tLung	C02_POSTN
X16_GGCACAAGCGAA	0	p9	tLung	C01_CCL11
X16_ACCCTGCACTGG	1	p9	tLung	C02_POSTN
X16_CATGAGGTCCGA	7	p9	tLung	C05_IGF1
X16_CGCGTTGGCCCT	1	p9	tLung	C02_POSTN
X16_GAGGTAGAATAC	3	p9	tLung	Pericytes
X16_TCAGAGGGACGG	1	p9	tLung	C02_POSTN
X16_TCGCTTCACCAA	13	p9	tLung	C09_MYH11
X16_GTATTACATAGG	0	p9	tLung	C01_CCL11
X16_GGTGGTGCGTCG	1	p9	tLung	C02_POSTN
X16_CAATGCACATTC	12	p9	tLung	Pericytes
X16_CCTTCAGATATC	1	p9	tLung	C02_POSTN
X16_ACCGCATCACCG	1	p9	tLung	C02_POSTN
X16_CTAACATGTTAG	0	p9	tLung	C01_CCL11
X16_ATATGGGCGTTG	1	p9	tLung	C02_POSTN
X16_GTACCATTCTCG	3	p9	tLung	Pericytes
X16_GGAAGAGCTGGA	8	p9	tLung	C06_CCL2
X16_GACAGGAGCCTC	0	p9	tLung	C01_CCL11
X16_TATTTGCGCACC	0	p9	tLung	C01_CCL11
X16_TTTCCATGCATC	3	p9	tLung	Pericytes
X16_CACCACAAGAGC	3	p9	tLung	Pericytes
X16_CCACCCCTGGCA	3	p9	tLung	Pericytes
X16_GGTATGAGACGA	3	p9	tLung	Pericytes
X16_GTTTGATGGAGA	8	p9	tLung	C06_CCL2
X16_GGGAACCTTTTA	3	p9	tLung	Pericytes
X16_GACTGCACCCCT	8	p9	tLung	C06_CCL2
X16_CAACCGTTCAGT	1	p9	tLung	C02_POSTN
X16_CCGGGAACTAGT	3	p9	tLung	Pericytes
X16_GCGTGCGTGCTA	13	p9	tLung	C09_MYH11
X16_GAGCTTAATCCA	0	p9	tLung	C01_CCL11
X16_CTCCACGCTGTG	8	p9	tLung	C06_CCL2
X16_GGGCAAAGCGGT	0	p9	tLung	C01_CCL11
X17_CTCAAATCCATC	10	p10	tLung	C07_MKI67
X17_ACGTCATAGTAT	0	p10	tLung	C01_CCL11
X17_GTTACTAGCCGC	3	p10	tLung	Pericytes
X17_TAAGACAACCCA	0	p10	tLung	C01_CCL11
X17_AGACAAATTTAA	0	p10	tLung	C01_CCL11
X17_CTTCCTAAGATC	0	p10	tLung	C01_CCL11
X17_GCTGGCTGGAAG	1	p10	tLung	C02_POSTN
X17_AGTTTAGCACTA	3	p10	tLung	Pericytes
X17_TCGACACATCGT	0	p10	tLung	C01_CCL11
X17_CACGCTGATTGC	0	p10	tLung	C01_CCL11
X17_TTGAAAGGCCAG	10	p10	tLung	C07_MKI67
X17_TAACATCTTTCG	0	p10	tLung	C01_CCL11
X17_GGTCAACCAATG	0	p10	tLung	C01_CCL11
X17_TTCGCATAGTCG	10	p10	tLung	C07_MKI67
X17_GCCATATGTTCA	0	p10	tLung	C01_CCL11
X17_GGACAGCCCTCT	0	p10	tLung	C01_CCL11
X17_AAATTCACGACT	0	p10	tLung	C01_CCL11
X17_CGTTGTAAGTCC	0	p10	tLung	C01_CCL11
X17_CTACCATCGTAT	0	p10	tLung	C01_CCL11
X17_TAGCGATGCAAC	0	p10	tLung	C01_CCL11
X17_ATGCTGCCTACC	0	p10	tLung	C01_CCL11
X17_TCATTAATGGAG	1	p10	tLung	C02_POSTN
X17_GTCTTAAACTCG	0	p10	tLung	C01_CCL11
X17_TACTTACATCAT	0	p10	tLung	C01_CCL11
X17_TCGTGAACACTT	0	p10	tLung	C01_CCL11
X17_TATACGAGCTGC	0	p10	tLung	C01_CCL11
X17_CCTAGGAGGTAA	0	p10	tLung	C01_CCL11
X17_AGATAATGAAGG	0	p10	tLung	C01_CCL11
X17_CGGATGCCTAAT	0	p10	tLung	C01_CCL11
X17_ATAATTGGTCCC	0	p10	tLung	C01_CCL11
X17_TCTAGATGCTTA	1	p10	tLung	C02_POSTN
X17_CATCGCCGCACC	1	p10	tLung	C02_POSTN
X17_TCCAGTAGACAT	0	p10	tLung	C01_CCL11
X17_TCTTCAGCTACG	10	p10	tLung	C07_MKI67
X17_GCTTCGGATCAG	0	p10	tLung	C01_CCL11
X17_CGTTGTAACATC	3	p10	tLung	Pericytes
X17_CACTCATTCATT	0	p10	tLung	C01_CCL11
X17_TTCCTTGATCTT	0	p10	tLung	C01_CCL11
X17_AAGGGAAGCTGC	0	p10	tLung	C01_CCL11
X17_ACCTCCCGGTTA	0	p10	tLung	C01_CCL11
X17_GAGAGGTGGGGC	0	p10	tLung	C01_CCL11
X17_ATGTCCCAATGC	0	p10	tLung	C01_CCL11
X17_AGCCTTACTCTC	0	p10	tLung	C01_CCL11
X17_CCCACAATTACG	0	p10	tLung	C01_CCL11
X17_ACATGTCCCCGG	0	p10	tLung	C01_CCL11
X17_GAGCACAACCTG	0	p10	tLung	C01_CCL11
X17_TGCCATTCCCAA	0	p10	tLung	C01_CCL11
X17_TATGTCTAGTCG	1	p10	tLung	C02_POSTN
X17_GCCTCTTCGCGT	1	p10	tLung	C02_POSTN
X17_AACGACCGAGGT	0	p10	tLung	C01_CCL11
X17_CCATAATAGATG	0	p10	tLung	C01_CCL11
X17_GGTAACTGTATT	1	p10	tLung	C02_POSTN
X17_CTGGGCCGATGG	0	p10	tLung	C01_CCL11
X17_CAGCCGTCTCTA	0	p10	tLung	C01_CCL11
X17_TTGTATAAGCAG	0	p10	tLung	C01_CCL11
X17_ATCGGCAAAAGG	0	p10	tLung	C01_CCL11
X17_TGCGCCCAGGAT	0	p10	tLung	C01_CCL11
X17_TGAAAGACTTTC	0	p10	tLung	C01_CCL11
X17_ATTATCTGCTCG	0	p10	tLung	C01_CCL11
X17_TCTGGCGCAGCG	0	p10	tLung	C01_CCL11
X17_ATGCAAGGCCAC	0	p10	tLung	C01_CCL11
X17_CCCTTCAATTCG	0	p10	tLung	C01_CCL11
X17_TGACAACTATTT	3	p10	tLung	Pericytes
X17_GCAGGCTGTATA	0	p10	tLung	C01_CCL11
X17_CTGGGATCACTA	1	p10	tLung	C02_POSTN
X17_GAGTAGCCCTAA	0	p10	tLung	C01_CCL11
X17_CGGCATATGTAA	0	p10	tLung	C01_CCL11
X17_CGAGAAAAGATG	0	p10	tLung	C01_CCL11
X17_GGTTGAATTATT	0	p10	tLung	C01_CCL11
X17_GGACGCTGCGAC	0	p10	tLung	C01_CCL11
X17_GGCAACTCCCTC	0	p10	tLung	C01_CCL11
X17_GAGCTTCCGTTC	10	p10	tLung	C07_MKI67
X17_CTGCCACCGCCA	0	p10	tLung	C01_CCL11
X17_CGGTGTTTCAGC	0	p10	tLung	C01_CCL11
X17_GCCTCTACGGAC	3	p10	tLung	Pericytes
X17_GTATTGCATATC	10	p10	tLung	C07_MKI67
X17_TTAACGCCGGAA	0	p10	tLung	C01_CCL11
X17_TAGACGCTGCAG	0	p10	tLung	C01_CCL11
X17_GTCTTACCTCTT	0	p10	tLung	C01_CCL11
X17_GTCATCACCACC	3	p10	tLung	Pericytes
X17_ACCTGCATGGCC	0	p10	tLung	C01_CCL11
X17_AACTACATCACT	0	p10	tLung	C01_CCL11
X17_TAAGTGTCTACA	0	p10	tLung	C01_CCL11
X17_TTATAGCAGGCA	0	p10	tLung	C01_CCL11
X17_TGAATAGACTGT	0	p10	tLung	C01_CCL11
X17_TCCGTTACCAAT	0	p10	tLung	C01_CCL11
X17_CCAGTGCGTACG	0	p10	tLung	C01_CCL11
X17_CGCCCCTAATTG	3	p10	tLung	Pericytes
X17_GTACACTTGGCG	0	p10	tLung	C01_CCL11
X17_TTTCTGCTGTTC	0	p10	tLung	C01_CCL11
X17_TGACACGGGAGG	0	p10	tLung	C01_CCL11
X17_CGTGCAATCGGC	0	p10	tLung	C01_CCL11
X17_GCGCGTACTCCC	0	p10	tLung	C01_CCL11
X17_TTGGGCCCCGTG	0	p10	tLung	C01_CCL11
X17_GAATAGCAACTT	0	p10	tLung	C01_CCL11
X17_GACTCCGAAGGA	0	p10	tLung	C01_CCL11
X17_CTATTCCCACGC	0	p10	tLung	C01_CCL11
X17_GTTTTAATTGCC	10	p10	tLung	C07_MKI67
X17_TGCCAGACGAAA	0	p10	tLung	C01_CCL11
X17_AGCTATTAAGAT	0	p10	tLung	C01_CCL11
X17_TCACCGCGTGCA	0	p10	tLung	C01_CCL11
X17_GACATACCTCCG	0	p10	tLung	C01_CCL11
X17_ACGATACCAGAC	0	p10	tLung	C01_CCL11
X17_CCCGCGTTCTTG	0	p10	tLung	C01_CCL11
X17_GTTGCGAATCCC	0	p10	tLung	C01_CCL11
X17_GATCTTACTTCC	0	p10	tLung	C01_CCL11
X17_TTGATCTGAAGC	0	p10	tLung	C01_CCL11
X17_CACACTCCCTGA	0	p10	tLung	C01_CCL11
X17_TCTTCAAGGGCC	0	p10	tLung	C01_CCL11
X17_TGTTTGGCCAGC	0	p10	tLung	C01_CCL11
X17_GGAACGAATCTA	0	p10	tLung	C01_CCL11
X17_ATCCCTGGAGAG	1	p10	tLung	C02_POSTN
X17_GTAATTATGCAG	0	p10	tLung	C01_CCL11
X17_ACAGTTACGCCG	10	p10	tLung	C07_MKI67
X17_CCTTCATTCCTG	0	p10	tLung	C01_CCL11
X17_TCACAAACAACC	0	p10	tLung	C01_CCL11
X17_GTTAATAGATCG	0	p10	tLung	C01_CCL11
X17_GTAGTGGGGGAT	1	p10	tLung	C02_POSTN
X17_ATACGTGTTACT	0	p10	tLung	C01_CCL11
X17_GCCCACGCAGGG	0	p10	tLung	C01_CCL11
X17_CGGGTCCCTGAT	0	p10	tLung	C01_CCL11
X17_TCTTATGAGGGT	0	p10	tLung	C01_CCL11
X17_TTATTCCTTTAG	3	p10	tLung	Pericytes
X17_CACCGCTAGGCT	0	p10	tLung	C01_CCL11
X17_CTCGGAGCTTAA	0	p10	tLung	C01_CCL11
X17_TGCAATCTACGG	0	p10	tLung	C01_CCL11
X17_TACCGAGAACGA	0	p10	tLung	C01_CCL11
X17_ATACGCGAAATT	0	p10	tLung	C01_CCL11
X17_ATGGCCTACGTT	0	p10	tLung	C01_CCL11
X17_GTTTGCACACTA	0	p10	tLung	C01_CCL11
X17_GACGTCGCATCT	0	p10	tLung	C01_CCL11
X17_GAGATTGCTAGT	0	p10	tLung	C01_CCL11
X17_AACATAACCGGC	0	p10	tLung	C01_CCL11
X17_TTGACTTGGGCT	0	p10	tLung	C01_CCL11
X17_TTTGTTTTAAGC	0	p10	tLung	C01_CCL11
X17_TCCGTGGCCCAG	3	p10	tLung	Pericytes
X17_TTCCACTTTCAA	10	p10	tLung	C07_MKI67
X17_GTCGGACAGTTC	0	p10	tLung	C01_CCL11
X17_TCTTCATAACTG	10	p10	tLung	C07_MKI67
X17_CCATCGTCCTAG	0	p10	tLung	C01_CCL11
X17_GTTATTTAGTAT	3	p10	tLung	Pericytes
X17_TATCAGGCTGGC	0	p10	tLung	C01_CCL11
X17_ATGAGATCCGCT	0	p10	tLung	C01_CCL11
X17_GCCGTCTAGTAC	1	p10	tLung	C02_POSTN
[truncated: 6,273 more rows]

## Sheet: Table S4
p_val	avg_log2FC	pct.1	pct.2	p_val_adj	cluster	gene
1.81e-148	2.01236	0.318	0.095	1.21e-143	C01_CCL11	CCL11
4.57e-37	1.4714	0.329	0.204	3.06e-32	C01_CCL11	CXCL14
1.8e-82	1.43013	0.327	0.147	1.2e-77	C01_CCL11	CXCL1
4.13e-171	1.28247	0.714	0.428	2.76e-166	C01_CCL11	SPRY1
7.27e-131	1.26589	0.474	0.206	4.86e-126	C01_CCL11	DIO2
9.53e-238	1.24296	0.731	0.341	6.37e-233	C01_CCL11	COL8A1
2.98e-304	1.1983	0.371	0.061	1.99e-299	C01_CCL11	ROBO2
1.4e-65	1.10797	0.25	0.101	9.39e-61	C01_CCL11	CST1
1.57e-96	1.09023	0.417	0.204	1.05e-91	C01_CCL11	WNT5A
6.58e-188	1.04985	0.764	0.444	4.4e-183	C01_CCL11	TMEM176B
1.16e-192	1.02168	0.906	0.68	7.78e-188	C01_CCL11	A2M
7.37e-212	1.02063	0.66	0.299	4.93e-207	C01_CCL11	LTBP2
2.36e-188	0.991085	0.705	0.375	1.57e-183	C01_CCL11	TMEM176A
1.59e-238	0.936787	0.989	0.79	1.06e-233	C01_CCL11	LUM
1.73e-127	0.919533	0.593	0.324	1.16e-122	C01_CCL11	NR2F1
3.36e-109	0.898585	0.5	0.258	2.25e-104	C01_CCL11	MRPS6
4.24e-87	0.893423	0.62	0.398	2.83e-82	C01_CCL11	CTSC
1.33e-94	0.84362	0.542	0.307	8.91e-90	C01_CCL11	F2R
1.03e-114	0.804896	0.367	0.147	6.85e-110	C01_CCL11	HGF
4e-49	0.791739	0.33	0.18	2.68e-44	C01_CCL11	IGFBP3
5.37e-105	0.773467	0.52	0.275	3.59e-100	C01_CCL11	LAMA2
7.25e-111	0.755575	0.376	0.154	4.85e-106	C01_CCL11	ITIH5
6.07e-119	0.735922	0.565	0.297	4.06e-114	C01_CCL11	PLXDC2
4.57e-121	0.732952	0.405	0.166	3.05e-116	C01_CCL11	MOXD1
3.14e-119	0.721201	0.53	0.269	2.1e-114	C01_CCL11	IL1R1
2.76e-80	0.720785	0.525	0.295	1.84e-75	C01_CCL11	ASPN
6.06e-138	0.704005	0.43	0.171	4.05e-133	C01_CCL11	LSAMP
4.73e-76	0.69324	0.448	0.246	3.16e-71	C01_CCL11	FGF7
5.07e-137	0.690946	0.694	0.386	3.39e-132	C01_CCL11	CDH11
3.48e-103	0.676285	0.439	0.205	2.33e-98	C01_CCL11	SPON1
1.03e-65	0.67582	0.322	0.161	6.88e-61	C01_CCL11	TWIST2
9.33e-68	0.675399	0.47	0.272	6.23e-63	C01_CCL11	TGM2
6.11e-84	0.664714	0.582	0.355	4.08e-79	C01_CCL11	LBH
4.02e-110	0.662327	0.398	0.163	2.69e-105	C01_CCL11	ANGPT1
1.4e-85	0.650009	0.623	0.402	9.38e-81	C01_CCL11	LITAF
2.21e-131	0.619922	0.872	0.574	1.48e-126	C01_CCL11	MMP2
1.5e-87	0.61636	0.514	0.275	1e-82	C01_CCL11	FAP
1.88e-92	0.602984	0.528	0.288	1.26e-87	C01_CCL11	RND3
3.83e-67	0.597295	0.28	0.124	2.56e-62	C01_CCL11	BMP4
1.07e-78	0.593044	0.981	0.939	7.13e-74	C01_CCL11	FTH1
8.06e-66	0.592896	0.414	0.227	5.39e-61	C01_CCL11	STEAP1
2.05e-93	0.587074	0.33	0.135	1.37e-88	C01_CCL11	SAMD11
6.59e-56	0.581693	0.379	0.216	4.4e-51	C01_CCL11	PDPN
1.22e-84	0.574762	0.887	0.734	8.13e-80	C01_CCL11	LGALS3
3.13e-46	0.571261	0.546	0.391	2.09e-41	C01_CCL11	SELENOM
1.94e-47	0.557308	0.442	0.288	1.3e-42	C01_CCL11	PLPP1
4.52e-58	0.550507	0.385	0.209	3.02e-53	C01_CCL11	ITGBL1
5.25e-84	0.549877	0.41	0.204	3.51e-79	C01_CCL11	CD302
1.96e-78	0.547702	0.485	0.269	1.31e-73	C01_CCL11	SLC40A1
7.59e-58	0.545357	0.315	0.155	5.07e-53	C01_CCL11	LRRC75A-AS1
4.64e-69	0.536302	0.364	0.182	3.1e-64	C01_CCL11	TCF21
4.89e-67	0.534456	0.426	0.238	3.27e-62	C01_CCL11	CLMP
1.45e-36	0.531839	0.381	0.245	9.69e-32	C01_CCL11	ELN
1.02e-94	0.52913	0.368	0.157	6.83e-90	C01_CCL11	SCN7A
2.32e-40	0.527813	0.534	0.371	1.55e-35	C01_CCL11	PMEPA1
7.49e-54	0.527365	0.318	0.165	5e-49	C01_CCL11	SERPINE2
6.05e-32	0.526547	0.668	0.583	4.05e-27	C01_CCL11	MT-RNR1
0.000482301	0.523236	0.424	0.396	1	C01_CCL11	IGFBP5
3.47e-70	0.521028	0.528	0.31	2.32e-65	C01_CCL11	CCL2
1.47e-48	0.519769	0.735	0.567	9.83e-44	C01_CCL11	CTSK
2.14e-108	0.518407	0.374	0.149	1.43e-103	C01_CCL11	PLEKHH2
8.85e-17	0.508338	0.416	0.333	5.91e-12	C01_CCL11	COL12A1
9.24e-43	0.50612	0.763	0.605	6.17e-38	C01_CCL11	IER2
4.2e-111	0.503229	0.621	0.341	2.8e-106	C01_CCL11	APOD
1.25e-47	0.502044	0.496	0.329	8.32e-43	C01_CCL11	FMOD
5.73e-68	0.501038	0.319	0.149	3.83e-63	C01_CCL11	ROBO1
2.41e-06	0.50084	0.651	0.659	0.16099	C01_CCL11	MGP
2.83e-80	0.495369	0.894	0.686	1.89e-75	C01_CCL11	COL6A3
1.71e-78	0.49461	0.316	0.131	1.14e-73	C01_CCL11	WNT2
4.86e-35	0.494086	0.468	0.338	3.25e-30	C01_CCL11	SVIL
9.55e-54	0.49109	0.38	0.22	6.38e-49	C01_CCL11	WLS
1.05e-72	0.490605	0.859	0.719	7e-68	C01_CCL11	NAP1L1
5.31e-63	0.483219	0.911	0.749	3.55e-58	C01_CCL11	AEBP1
3.03e-41	0.478645	0.679	0.521	2.02e-36	C01_CCL11	CEBPD
6.23e-42	0.477861	0.485	0.329	4.16e-37	C01_CCL11	ZEB1
1.64e-34	0.47502	0.416	0.279	1.09e-29	C01_CCL11	GADD45A
3.14e-42	0.475019	0.646	0.469	2.1e-37	C01_CCL11	IER3
3e-108	0.471052	0.906	0.657	2.01e-103	C01_CCL11	RARRES2
3.74e-56	0.468554	0.891	0.745	2.5e-51	C01_CCL11	BGN
8.27e-55	0.459247	0.651	0.472	5.53e-50	C01_CCL11	LMO4
4.61e-57	0.458705	0.798	0.591	3.08e-52	C01_CCL11	SOX4
7.34e-26	0.456855	0.416	0.298	4.91e-21	C01_CCL11	HTRA3
9.97e-44	0.450691	0.416	0.261	6.66e-39	C01_CCL11	TCF12
6.84e-62	0.448334	0.821	0.638	4.57e-57	C01_CCL11	NPC2
5.42e-47	0.445841	0.303	0.159	3.62e-42	C01_CCL11	ENC1
3.06e-52	0.445521	0.416	0.246	2.05e-47	C01_CCL11	PDGFRA
6.11e-75	0.443368	0.68	0.454	4.08e-70	C01_CCL11	DKK3
3.69e-51	0.441049	0.313	0.163	2.46e-46	C01_CCL11	RGS3
3.54e-65	0.438132	0.56	0.335	2.37e-60	C01_CCL11	CD82
7.51e-126	0.428738	0.302	0.09	5.02e-121	C01_CCL11	ITGA8
1.53e-61	0.428103	0.752	0.545	1.02e-56	C01_CCL11	S100A13
8.71e-56	0.423732	0.465	0.28	5.82e-51	C01_CCL11	PHACTR2
1.81e-48	0.414595	0.705	0.537	1.21e-43	C01_CCL11	CFH
1.43e-31	0.412781	0.327	0.206	9.56e-27	C01_CCL11	TSHZ2
3.14e-97	0.412703	0.651	0.356	2.1e-92	C01_CCL11	PTGDS
1.58e-96	0.411722	0.744	0.466	1.06e-91	C01_CCL11	MFAP4
4.94e-39	0.401825	0.677	0.511	3.3e-34	C01_CCL11	ARID5B
3.68e-66	0.399987	0.321	0.151	2.46e-61	C01_CCL11	SLC9A3R2
6.38e-48	0.398948	0.699	0.538	4.26e-43	C01_CCL11	LEPROT
3.09e-33	0.398305	0.332	0.208	2.07e-28	C01_CCL11	CCDC186
4.24e-61	0.3977	0.737	0.519	2.83e-56	C01_CCL11	ZFP36L2
2.71e-32	0.395048	0.548	0.392	1.81e-27	C01_CCL11	SULF1
3.56e-38	0.393701	0.425	0.28	2.38e-33	C01_CCL11	BICC1
9.95e-33	0.388937	0.643	0.488	6.65e-28	C01_CCL11	RAB31
1.23e-40	0.388316	0.409	0.261	8.24e-36	C01_CCL11	PLEKHA5
1.78e-42	0.386894	0.38	0.234	1.19e-37	C01_CCL11	RBMS3
1.34e-55	0.382007	0.861	0.745	8.96e-51	C01_CCL11	RPS26
4.43e-46	0.380763	0.274	0.139	2.96e-41	C01_CCL11	ETS2
5.39e-62	0.377499	0.575	0.345	3.6e-57	C01_CCL11	INHBA
2.23e-30	0.376798	0.424	0.295	1.49e-25	C01_CCL11	WASL
1.3e-43	0.374682	0.254	0.125	8.66e-39	C01_CCL11	FMO3
7.13e-41	0.371436	0.594	0.42	4.77e-36	C01_CCL11	DAB2
6.45e-44	0.37072	0.359	0.203	4.31e-39	C01_CCL11	ETV1
1.19e-73	0.366798	0.943	0.761	7.93e-69	C01_CCL11	C1S
1.3e-42	0.366182	0.521	0.355	8.68e-38	C01_CCL11	OSBPL8
2.82e-36	0.36366	0.274	0.153	1.89e-31	C01_CCL11	CTDSPL
7.55e-24	0.362085	0.291	0.191	5.05e-19	C01_CCL11	FADS1
9.65e-45	0.361049	0.663	0.467	6.45e-40	C01_CCL11	ID2
2.96e-26	0.360244	0.37	0.257	1.98e-21	C01_CCL11	AKR1B1
6.64e-36	0.357303	0.504	0.357	4.44e-31	C01_CCL11	EMILIN1
1.99e-38	0.357061	0.675	0.522	1.33e-33	C01_CCL11	MXRA8
1.31e-42	0.355935	0.293	0.157	8.78e-38	C01_CCL11	CSGALNACT2
5.34e-42	0.354611	0.351	0.205	3.57e-37	C01_CCL11	RUNX1T1
9.38e-40	0.35377	0.494	0.343	6.27e-35	C01_CCL11	TMEM98
2.34e-84	0.352562	0.371	0.164	1.56e-79	C01_CCL11	LIMCH1
1.4e-35	0.351672	0.493	0.343	9.33e-31	C01_CCL11	LTBP1
2.2e-23	0.347037	0.384	0.27	1.47e-18	C01_CCL11	NTM
3.25e-32	0.346779	0.525	0.393	2.17e-27	C01_CCL11	SNHG8
7.9e-28	0.344679	0.817	0.716	5.28e-23	C01_CCL11	ANXA5
1.27e-25	0.344239	0.537	0.414	8.48e-21	C01_CCL11	RHOBTB3
1.01e-40	0.339638	0.463	0.306	6.78e-36	C01_CCL11	ZBTB20
5.12e-25	0.33659	0.344	0.227	3.42e-20	C01_CCL11	MGLL
1.41e-32	0.333206	0.513	0.376	9.39e-28	C01_CCL11	GINM1
1.54e-33	0.330948	0.314	0.188	1.03e-28	C01_CCL11	TMEM119
2.88e-36	0.330331	0.923	0.835	1.93e-31	C01_CCL11	IFITM2
3.22e-36	0.329199	0.458	0.312	2.15e-31	C01_CCL11	CALCOCO2
1.72e-35	0.324339	0.388	0.25	1.15e-30	C01_CCL11	PCMTD1
7.16e-38	0.321118	0.425	0.277	4.79e-33	C01_CCL11	CPNE3
1.98e-38	0.320901	0.529	0.368	1.32e-33	C01_CCL11	PRNP
6.12e-33	0.319614	0.732	0.594	4.09e-28	C01_CCL11	PMP22
3.15e-23	0.317304	0.841	0.714	2.11e-18	C01_CCL11	LY6E
5.81e-34	0.316994	0.705	0.543	3.88e-29	C01_CCL11	PTTG1IP
1.59e-29	0.315562	0.984	0.958	1.06e-24	C01_CCL11	RPL13
2.89e-40	0.3142	0.278	0.147	1.93e-35	C01_CCL11	EDIL3
1.08e-42	0.312695	0.548	0.364	7.21e-38	C01_CCL11	CYGB
3.49e-18	0.308834	0.963	0.923	2.33e-13	C01_CCL11	RPS12
2.9e-31	0.30864	0.474	0.333	1.94e-26	C01_CCL11	EVA1B
6.65e-23	0.307859	0.372	0.257	4.44e-18	C01_CCL11	RAI14
2.13e-36	0.307246	0.81	0.67	1.42e-31	C01_CCL11	SEC62
8.56e-24	0.305462	0.661	0.517	5.72e-19	C01_CCL11	GADD45B
5.78e-13	0.304902	0.429	0.338	3.86e-08	C01_CCL11	TNFAIP6
2.62e-36	0.303972	0.285	0.159	1.75e-31	C01_CCL11	TBX3
1.23e-24	0.303547	0.986	0.955	8.21e-20	C01_CCL11	IFITM3
4.06e-35	0.299318	0.406	0.263	2.71e-30	C01_CCL11	RARRES3
3.1e-30	0.29859	0.75	0.609	2.07e-25	C01_CCL11	IFI16
5.73e-39	0.29841	0.98	0.948	3.83e-34	C01_CCL11	RPLP2
5.16e-15	0.295201	0.672	0.606	3.45e-10	C01_CCL11	MT-RNR2
4.01e-40	0.291288	0.866	0.719	2.68e-35	C01_CCL11	NDUFA4
1.58e-27	0.291232	0.632	0.486	1.05e-22	C01_CCL11	IL32
8.7e-25	0.289601	0.475	0.343	5.81e-20	C01_CCL11	BEX3
1.09e-49	0.285675	0.99	0.975	7.3e-45	C01_CCL11	RPS27
1.11e-20	0.284688	0.863	0.777	7.43e-16	C01_CCL11	RPL22
4.15e-38	0.283206	0.987	0.962	2.77e-33	C01_CCL11	RPL21
1.91e-32	0.282543	0.259	0.141	1.28e-27	C01_CCL11	HAS2
2.29e-11	0.282105	0.261	0.196	1.53e-06	C01_CCL11	TNFSF13B
8.48e-21	0.279056	0.389	0.281	5.67e-16	C01_CCL11	ZFR
2.78e-20	0.278968	0.694	0.567	1.85e-15	C01_CCL11	NBL1
8.9e-29	0.278515	0.461	0.319	5.95e-24	C01_CCL11	SH3KBP1
1.83e-16	0.277818	0.478	0.37	1.22e-11	C01_CCL11	RPS4Y1
2.61e-36	0.27631	0.379	0.237	1.74e-31	C01_CCL11	INMT
1.05e-20	0.274524	0.614	0.505	7.03e-16	C01_CCL11	DDX24
7.77e-37	0.274106	0.961	0.883	5.19e-32	C01_CCL11	RPL23
2.9e-30	0.274028	0.966	0.93	1.94e-25	C01_CCL11	RPL5
1.92e-21	0.272791	0.508	0.386	1.29e-16	C01_CCL11	SMARCA5
9.47e-21	0.272632	0.445	0.337	6.33e-16	C01_CCL11	DNAJC3
4.57e-27	0.268913	0.732	0.597	3.05e-22	C01_CCL11	GPX4
1.32e-30	0.26878	0.875	0.763	8.81e-26	C01_CCL11	EID1
2.01e-22	0.267141	0.965	0.916	1.34e-17	C01_CCL11	MT-ND5
4.5e-41	0.266272	0.97	0.926	3.01e-36	C01_CCL11	RPL37
6.02e-44	0.265156	0.981	0.948	4.02e-39	C01_CCL11	RPS16
4.11e-29	0.264077	0.666	0.522	2.75e-24	C01_CCL11	RAB13
5.27e-14	0.263731	0.451	0.37	3.52e-09	C01_CCL11	C6orf48
2.72e-30	0.263419	0.544	0.401	1.82e-25	C01_CCL11	ANTXR1
1.78e-19	0.262862	0.426	0.324	1.19e-14	C01_CCL11	DHRS7
1.39e-29	0.261795	0.465	0.325	9.31e-25	C01_CCL11	CNN2
6.36e-20	0.261486	0.504	0.385	4.25e-15	C01_CCL11	MTATP6P1
9.78e-18	0.261421	0.29	0.203	6.53e-13	C01_CCL11	TRAM2
1.65e-16	0.260758	0.46	0.356	1.11e-11	C01_CCL11	USP8
9.27e-25	0.26054	0.383	0.267	6.19e-20	C01_CCL11	NFIX
7.01e-24	0.25911	0.755	0.653	4.69e-19	C01_CCL11	IGFBP4
1.85e-05	0.25765	0.263	0.221	1	C01_CCL11	G0S2
4.07e-18	0.257186	0.521	0.401	2.72e-13	C01_CCL11	ATP5MG
2.12e-28	0.256593	0.644	0.496	1.42e-23	C01_CCL11	HMGN1
3.43e-23	0.25618	0.666	0.538	2.29e-18	C01_CCL11	PHPT1
1.5e-15	0.254876	0.444	0.34	1e-10	C01_CCL11	SELENOS
3.84e-31	0.254675	0.277	0.162	2.56e-26	C01_CCL11	TSPAN9
4.67e-22	0.254535	0.345	0.242	3.12e-17	C01_CCL11	TANK
1.07e-19	0.25352	0.359	0.258	7.17e-15	C01_CCL11	RUNX1
4.4e-18	0.252665	0.335	0.244	2.94e-13	C01_CCL11	GLIPR1
2.93e-17	0.252435	0.325	0.235	1.95e-12	C01_CCL11	SH3PXD2A
4.35e-21	0.251553	0.528	0.406	2.91e-16	C01_CCL11	SSPN
0	2.24253	0.928	0.372	0	C02_POSTN	POSTN
0	2.21638	0.668	0.093	0	C02_POSTN	COL11A1
0	2.06398	0.987	0.825	0	C02_POSTN	COL1A1
0	1.85026	0.977	0.79	0	C02_POSTN	COL3A1
0	1.82808	0.602	0.129	0	C02_POSTN	COL10A1
0	1.8176	0.796	0.297	0	C02_POSTN	INHBA
0	1.81708	0.993	0.92	0	C02_POSTN	COL1A2
0	1.7845	0.842	0.321	0	C02_POSTN	CTHRC1
0	1.78387	0.885	0.532	0	C02_POSTN	ISLR
0	1.64477	0.913	0.526	0	C02_POSTN	VCAN
0	1.62066	0.945	0.55	0	C02_POSTN	COL5A1
0	1.51303	0.75	0.324	0	C02_POSTN	THBS2
0	1.48478	0.786	0.341	0	C02_POSTN	SULF1
0	1.39125	0.908	0.536	0	C02_POSTN	COL5A2
0	1.28876	0.982	0.909	0	C02_POSTN	SPARC
6.33e-301	1.16831	0.939	0.677	4.23e-296	C02_POSTN	COL6A3
7.95e-286	1.38953	0.963	0.787	5.31e-281	C02_POSTN	FN1
4.91e-276	1.2654	0.69	0.274	3.28e-271	C02_POSTN	COL12A1
8.29e-269	0.962907	0.992	0.931	5.54e-264	C02_POSTN	LGALS1
1.99e-265	2.3165	0.578	0.205	1.33e-260	C02_POSTN	MMP11
2.07e-244	1.19864	0.418	0.101	1.38e-239	C02_POSTN	GREM1
1.03e-240	0.944724	0.349	0.071	6.88e-236	C02_POSTN	SDC1
1.79e-228	1.04304	0.979	0.774	1.19e-223	C02_POSTN	TPM4
1.78e-227	1.01872	0.897	0.638	1.19e-222	C02_POSTN	CTSB
5.46e-220	1.07406	0.864	0.559	3.65e-215	C02_POSTN	MARCKS
1.77e-219	0.961609	0.88	0.588	1.18e-214	C02_POSTN	CALU
1.15e-216	1.15152	0.434	0.128	7.67e-212	C02_POSTN	ARL4C
1.65e-216	0.917498	0.404	0.106	1.1e-211	C02_POSTN	ADAM12
5.74e-215	0.956756	0.614	0.253	3.84e-210	C02_POSTN	FAP
4.04e-211	1.14623	0.838	0.545	2.7e-206	C02_POSTN	CTSK
2.21e-206	0.935152	0.867	0.607	1.48e-201	C02_POSTN	SERPINH1
4.39e-204	0.904325	0.957	0.777	2.93e-199	C02_POSTN	ITGB1
9.68e-196	1.16309	0.924	0.723	6.47e-191	C02_POSTN	TPM1
5.54e-194	1.10788	0.533	0.215	3.7e-189	C02_POSTN	MXRA5
2.03e-192	0.904669	0.558	0.226	1.35e-187	C02_POSTN	BASP1
1.7e-188	0.97779	0.56	0.236	1.14e-183	C02_POSTN	PLOD2
2.15e-182	1.05879	0.285	0.062	1.44e-177	C02_POSTN	SUGCT
6.23e-176	0.880866	0.547	0.219	4.16e-171	C02_POSTN	RAI14
1.03e-175	0.923572	0.694	0.349	6.88e-171	C02_POSTN	COL8A1
2.09e-175	0.931361	0.818	0.519	1.39e-170	C02_POSTN	PTTG1IP
2.05e-169	0.849803	0.93	0.745	1.37e-164	C02_POSTN	AEBP1
2.41e-168	0.985611	0.772	0.449	1.61e-163	C02_POSTN	CAVIN1
1.12e-167	1.04205	0.772	0.52	7.48e-163	C02_POSTN	PALLD
1.09e-159	1.03331	0.537	0.236	7.31e-155	C02_POSTN	NTM
1.84e-158	0.832864	0.84	0.599	1.23e-153	C02_POSTN	RRBP1
4.67e-156	0.808931	0.375	0.121	3.12e-151	C02_POSTN	SLC16A3
2.76e-153	0.812842	0.346	0.109	1.84e-148	C02_POSTN	GJA1
3.01e-150	0.868386	0.808	0.571	2.01e-145	C02_POSTN	PRRX1
4.28e-150	1.01853	0.5	0.214	2.86e-145	C02_POSTN	TGFBI
5.38e-149	0.895723	0.639	0.323	3.6e-144	C02_POSTN	TCEAL9
1.47e-148	0.743934	0.376	0.127	9.84e-144	C02_POSTN	SPHK1
2.49e-148	0.652234	0.318	0.092	1.66e-143	C02_POSTN	MICAL2
2.77e-148	0.728698	0.985	0.904	1.85e-143	C02_POSTN	CALD1
4.98e-147	1.03512	0.877	0.729	3.33e-142	C02_POSTN	COL6A1
8.84e-145	0.941628	0.472	0.198	5.91e-140	C02_POSTN	C12orf75
7.39e-141	0.744834	0.847	0.674	4.94e-136	C02_POSTN	CAPZB
1.25e-140	0.85295	0.617	0.335	8.36e-136	C02_POSTN	CMTM3
1.4e-139	0.794971	0.79	0.469	9.33e-135	C02_POSTN	ATP5E
1.65e-139	0.811917	0.727	0.444	1.1e-134	C02_POSTN	ACTN1
3.77e-139	0.698806	0.933	0.751	2.52e-134	C02_POSTN	ARPC2
3.27e-137	0.927794	0.594	0.327	2.18e-132	C02_POSTN	CKAP4
1.53e-135	0.790265	0.668	0.341	1.02e-130	C02_POSTN	CHN1
2.08e-135	0.850956	0.737	0.487	1.39e-130	C02_POSTN	LMAN1
2.44e-135	0.573683	0.309	0.091	1.63e-130	C02_POSTN	KIAA1217
2.04e-132	0.80746	0.77	0.494	1.36e-127	C02_POSTN	CBX3
3.29e-131	1.1129	0.593	0.346	2.2e-126	C02_POSTN	MMP14
1.74e-130	0.848865	0.769	0.521	1.16e-125	C02_POSTN	SPATS2L
7.04e-125	0.653179	0.862	0.678	4.7e-120	C02_POSTN	TPM2
2.1e-124	0.961355	0.663	0.39	1.4e-119	C02_POSTN	PRSS23
2.36e-123	0.76224	0.702	0.459	1.58e-118	C02_POSTN	FAM114A1
2.28e-122	1.48401	0.716	0.493	1.52e-117	C02_POSTN	IFI6
7.14e-122	0.784811	0.499	0.25	4.77e-117	C02_POSTN	CERCAM
1.77e-121	0.969026	0.689	0.469	1.18e-116	C02_POSTN	SEPT11
2.31e-121	0.672564	0.299	0.096	1.54e-116	C02_POSTN	ITGA11
1.27e-120	0.6962	0.483	0.205	8.47e-116	C02_POSTN	DIO2
1.85e-120	0.704314	0.913	0.769	1.24e-115	C02_POSTN	PDIA3
3.22e-120	1.03066	0.509	0.255	2.15e-115	C02_POSTN	TNFSF10
8.52e-118	0.714701	0.813	0.628	5.69e-113	C02_POSTN	PKM
2.04e-117	0.698048	0.927	0.797	1.36e-112	C02_POSTN	ANXA2
3.07e-117	0.730361	0.468	0.221	2.05e-112	C02_POSTN	P3H4
3.61e-117	0.783779	0.469	0.221	2.42e-112	C02_POSTN	TNFRSF12A
1.76e-116	0.691781	0.719	0.467	1.18e-111	C02_POSTN	SEC31A
3.29e-115	0.577781	0.274	0.082	2.2e-110	C02_POSTN	FNDC1
8.53e-114	0.74917	0.474	0.233	5.7e-109	C02_POSTN	KDELR3
3.74e-113	0.67736	0.525	0.257	2.5e-108	C02_POSTN	NREP
1.6e-112	0.747016	0.497	0.249	1.07e-107	C02_POSTN	KIFAP3
1.83e-112	0.733249	0.436	0.198	1.22e-107	C02_POSTN	ADAMTS2
3.88e-112	0.745749	0.537	0.295	2.59e-107	C02_POSTN	GPX8
6.99e-111	0.737587	0.443	0.202	4.67e-106	C02_POSTN	PDPN
1.79e-108	0.621563	0.309	0.111	1.19e-103	C02_POSTN	CREB3L1
7.69e-108	0.696232	0.734	0.469	5.14e-103	C02_POSTN	RAB31
2.03e-106	0.680015	0.296	0.104	1.36e-101	C02_POSTN	ITGA5
1.17e-105	0.743802	0.447	0.197	7.83e-101	C02_POSTN	WNT5A
3.9e-105	0.714318	0.407	0.186	2.61e-100	C02_POSTN	FKBP14
1.37e-104	0.713953	0.733	0.523	9.14e-100	C02_POSTN	SSR3
1.22e-103	0.908313	0.371	0.162	8.18e-99	C02_POSTN	PLAU
3.03e-100	0.756063	0.818	0.64	2.02e-95	C02_POSTN	SH3BGRL3
1.22e-99	0.650583	0.408	0.176	8.16e-95	C02_POSTN	LOXL2
3.54e-99	0.691566	0.721	0.464	2.37e-94	C02_POSTN	FILIP1L
9.09e-99	0.537583	0.337	0.133	6.07e-94	C02_POSTN	NRP2
6.18e-98	0.64402	0.646	0.369	4.13e-93	C02_POSTN	SELENOM
1.08e-97	0.662492	0.526	0.296	7.23e-93	C02_POSTN	S100A16
1.01e-95	0.561946	0.498	0.244	6.73e-91	C02_POSTN	CAVIN3
1.14e-95	0.502616	0.939	0.833	7.59e-91	C02_POSTN	DSTN
1.4e-95	0.54435	0.911	0.778	9.33e-91	C02_POSTN	PSMA7
1.52e-95	0.577508	0.275	0.097	1.02e-90	C02_POSTN	PCDH7
2.75e-94	0.651167	0.632	0.4	1.84e-89	C02_POSTN	CDH11
1.11e-93	0.636221	0.571	0.313	7.45e-89	C02_POSTN	SELENOS
2.65e-93	0.611258	0.608	0.355	1.77e-88	C02_POSTN	PMEPA1
4.51e-93	1.00242	0.637	0.402	3.01e-88	C02_POSTN	ISG15
3.2e-92	0.628917	0.293	0.106	2.14e-87	C02_POSTN	MME
1.44e-91	0.679134	0.462	0.244	9.63e-87	C02_POSTN	P4HA1
1.68e-91	0.625621	0.558	0.331	1.12e-86	C02_POSTN	RCN3
1.06e-90	0.669741	0.561	0.309	7.1e-86	C02_POSTN	TNFAIP6
1.24e-90	0.702193	0.421	0.211	8.31e-86	C02_POSTN	LOX
6.31e-89	0.703565	0.773	0.581	4.22e-84	C02_POSTN	TAGLN
1.07e-88	0.680265	0.614	0.393	7.12e-84	C02_POSTN	ENAH
2.32e-87	0.676954	0.793	0.591	1.55e-82	C02_POSTN	MMP2
4.44e-87	0.671587	0.672	0.481	2.97e-82	C02_POSTN	TTC3
7.29e-87	0.40883	0.995	0.958	4.87e-82	C02_POSTN	TMSB10
2.07e-86	0.590437	0.342	0.151	1.39e-81	C02_POSTN	SULF2
1.29e-85	0.58805	0.399	0.188	8.6e-81	C02_POSTN	RTL8C
6.95e-85	0.581203	0.288	0.114	4.64e-80	C02_POSTN	GPC6
1.48e-84	0.565787	0.852	0.568	9.91e-80	C02_POSTN	MT-RNR2
3.08e-84	0.434564	0.884	0.75	2.06e-79	C02_POSTN	MYL9
4.61e-84	0.600975	0.52	0.298	3.08e-79	C02_POSTN	IKBIP
2.11e-83	0.581137	0.497	0.282	1.41e-78	C02_POSTN	MAGED1
8.02e-83	0.659997	0.464	0.246	5.36e-78	C02_POSTN	EPSTI1
3.25e-82	0.582657	0.698	0.479	2.17e-77	C02_POSTN	OPTN
5.66e-81	0.666548	0.851	0.712	3.78e-76	C02_POSTN	LY6E
7.18e-81	0.691498	0.791	0.593	4.8e-76	C02_POSTN	SOX4
8.29e-81	0.479916	0.961	0.883	5.54e-76	C02_POSTN	HLA-B
9.07e-81	0.566049	0.979	0.936	6.06e-76	C02_POSTN	ACTB
1.13e-80	0.608658	0.51	0.29	7.54e-76	C02_POSTN	GBP1
1.33e-80	0.538956	0.354	0.158	8.92e-76	C02_POSTN	STMP1
1.57e-80	0.530826	0.349	0.161	1.05e-75	C02_POSTN	GOLM1
1.58e-80	0.569523	0.641	0.429	1.06e-75	C02_POSTN	FBN1
1.71e-80	0.628809	0.683	0.485	1.14e-75	C02_POSTN	ERLEC1
2.21e-80	0.60005	0.524	0.312	1.48e-75	C02_POSTN	CNN2
2.74e-80	0.45186	0.962	0.796	1.83e-75	C02_POSTN	LUM
3.39e-80	0.57106	0.691	0.495	2.26e-75	C02_POSTN	HDLBP
1.12e-79	0.488554	0.27	0.105	7.51e-75	C02_POSTN	LMO7
1.6e-79	0.610056	0.616	0.397	1.07e-74	C02_POSTN	RHOBTB3
5.4e-79	0.337716	0.887	0.654	3.61e-74	C02_POSTN	THY1
1.01e-78	0.530177	0.757	0.571	6.73e-74	C02_POSTN	RAB2A
2.33e-78	0.583664	0.5	0.289	1.56e-73	C02_POSTN	PPFIBP1
2.7e-78	0.551353	0.455	0.233	1.81e-73	C02_POSTN	MESD
4.77e-78	0.519122	0.637	0.374	3.18e-73	C02_POSTN	ELOB
1.45e-77	0.640745	0.609	0.408	9.72e-73	C02_POSTN	FOXP1
2.14e-77	1.05743	0.708	0.54	1.43e-72	C02_POSTN	IFI27
4.26e-77	0.75528	0.752	0.585	2.84e-72	C02_POSTN	ENO1
9.73e-77	0.476707	0.586	0.331	6.5e-72	C02_POSTN	ATP5PF
1.17e-76	0.520591	0.803	0.606	7.8e-72	C02_POSTN	CAST
1.69e-76	0.644068	0.542	0.328	1.13e-71	C02_POSTN	STAT1
6.72e-76	0.703543	0.336	0.147	4.49e-71	C02_POSTN	MFAP5
8.41e-76	0.671073	0.466	0.271	5.62e-71	C02_POSTN	P4HA2
1.84e-75	0.423666	0.919	0.801	1.23e-70	C02_POSTN	S100A11
5.17e-75	0.638779	0.607	0.396	3.46e-70	C02_POSTN	BST2
1.46e-74	0.838611	0.576	0.394	9.77e-70	C02_POSTN	ANTXR1
1.89e-74	0.49038	0.507	0.285	1.26e-69	C02_POSTN	C4orf48
5.51e-74	0.807283	0.297	0.128	3.68e-69	C02_POSTN	ENO2
2.98e-73	0.469614	0.516	0.278	1.99e-68	C02_POSTN	CYTOR
3.84e-73	0.395008	0.953	0.843	2.57e-68	C02_POSTN	PABPC1
4.93e-72	0.53972	0.856	0.721	3.29e-67	C02_POSTN	NDUFA4
6.91e-72	0.624535	0.612	0.416	4.62e-67	C02_POSTN	DAB2
8.23e-72	0.521957	0.373	0.189	5.5e-67	C02_POSTN	PTK7
8.35e-72	0.557379	0.686	0.517	5.58e-67	C02_POSTN	TMED9
1.69e-71	0.535901	0.651	0.452	1.13e-66	C02_POSTN	GNAI2
2.93e-71	0.384283	0.269	0.108	1.96e-66	C02_POSTN	C1QTNF6
5.5e-71	0.550288	0.439	0.251	3.67e-66	C02_POSTN	PLIN3
3.43e-70	1.19486	0.255	0.1	2.29e-65	C02_POSTN	CST1
4.12e-70	0.529554	0.835	0.697	2.75e-65	C02_POSTN	PCOLCE
5.08e-70	0.366814	0.275	0.112	3.39e-65	C02_POSTN	ADAMTS12
9.59e-70	0.571359	0.518	0.325	6.41e-65	C02_POSTN	PARVA
4.3e-68	0.503305	0.709	0.506	2.87e-63	C02_POSTN	EIF2S2
3.08e-67	0.416421	0.937	0.837	2.05e-62	C02_POSTN	HSP90B1
9.51e-67	0.574997	0.719	0.552	6.35e-62	C02_POSTN	EMP3
2.22e-66	0.641564	0.474	0.266	1.49e-61	C02_POSTN	GUCY1A1
5.2e-66	0.462358	0.273	0.118	3.47e-61	C02_POSTN	UNC5B
5.22e-66	0.451527	0.574	0.333	3.49e-61	C02_POSTN	ATP5MF
5.92e-66	0.47136	0.559	0.327	3.95e-61	C02_POSTN	ATP5PD
1.45e-65	0.657176	0.265	0.111	9.72e-61	C02_POSTN	TNC
1.91e-65	1.07265	0.754	0.589	1.27e-60	C02_POSTN	TIMP3
3.72e-65	0.487986	0.845	0.71	2.49e-60	C02_POSTN	ANXA5
4.55e-65	0.520813	0.329	0.16	3.04e-60	C02_POSTN	FAM98A
1.46e-64	0.48756	0.556	0.325	9.77e-60	C02_POSTN	BEX3
3.58e-64	0.477312	0.88	0.77	2.39e-59	C02_POSTN	MORF4L1
4.26e-64	0.322852	0.742	0.49	2.84e-59	C02_POSTN	MT-ATP8
5.84e-64	0.542556	0.381	0.207	3.9e-59	C02_POSTN	GARS
8.66e-64	0.343251	0.97	0.929	5.79e-59	C02_POSTN	SERF2
8.52e-63	0.533845	0.419	0.239	5.69e-58	C02_POSTN	CLMP
8.93e-63	0.517818	0.481	0.288	5.97e-58	C02_POSTN	ACBD3
4.05e-62	0.426143	0.62	0.429	2.71e-57	C02_POSTN	MYH9
1.28e-61	0.549062	0.293	0.136	8.56e-57	C02_POSTN	WNT2
1.83e-61	0.485515	0.808	0.654	1.22e-56	C02_POSTN	TMEM258
2.54e-61	0.334408	1	0.995	1.7e-56	C02_POSTN	B2M
5.93e-61	0.57275	0.481	0.304	3.96e-56	C02_POSTN	PDLIM7
6.03e-61	0.552089	0.604	0.445	4.03e-56	C02_POSTN	OSTC
2.42e-60	0.46374	0.527	0.344	1.62e-55	C02_POSTN	SURF4
5.34e-60	0.467675	0.776	0.604	3.57e-55	C02_POSTN	IFI16
6.51e-60	0.498658	0.609	0.419	4.35e-55	C02_POSTN	GOLGB1
4.98e-59	0.533014	0.484	0.305	3.33e-54	C02_POSTN	PRAF2
6.22e-59	0.556905	0.702	0.542	4.15e-54	C02_POSTN	NUCB2
6.51e-59	0.483667	0.389	0.218	4.35e-54	C02_POSTN	TMEM263
7.29e-59	0.481722	0.482	0.289	4.87e-54	C02_POSTN	REEP3
7.52e-59	0.425351	0.266	0.12	5.02e-54	C02_POSTN	SRPX2
1.01e-58	0.411124	0.883	0.773	6.78e-54	C02_POSTN	PFN1
1.19e-58	0.438861	0.336	0.168	7.96e-54	C02_POSTN	VCAM1
1.96e-58	0.486304	0.372	0.204	1.31e-53	C02_POSTN	RALB
2.05e-58	0.475216	0.538	0.34	1.37e-53	C02_POSTN	CD82
2.73e-58	0.503307	0.343	0.181	1.82e-53	C02_POSTN	SMIM3
4.46e-58	0.393133	0.563	0.335	2.98e-53	C02_POSTN	ATP5MD
5e-58	0.458747	0.262	0.121	3.34e-53	C02_POSTN	PYCR1
5.88e-58	0.42004	0.322	0.163	3.93e-53	C02_POSTN	P3H1
1.89e-57	0.501696	0.392	0.219	1.26e-52	C02_POSTN	TARS
2.7e-57	0.50416	0.346	0.179	1.8e-52	C02_POSTN	SYTL2
2.94e-57	0.531942	0.397	0.231	1.96e-52	C02_POSTN	TMEM45A
8.27e-57	0.519131	0.64	0.472	5.53e-52	C02_POSTN	VDAC1
1.24e-56	0.506537	0.442	0.27	8.28e-52	C02_POSTN	YIPF5
1.29e-56	0.474116	0.657	0.481	8.61e-52	C02_POSTN	DYNC1I2
2.21e-56	0.550382	0.393	0.23	1.48e-51	C02_POSTN	ITGB5
3.34e-56	0.475323	0.474	0.295	2.23e-51	C02_POSTN	GNL3
3.75e-56	0.423523	0.459	0.263	2.51e-51	C02_POSTN	COPS9
1.59e-55	0.418272	0.562	0.341	1.06e-50	C02_POSTN	ATP5MPL
2.22e-55	0.404001	0.556	0.337	1.49e-50	C02_POSTN	ATP5ME
2.31e-55	0.490501	0.61	0.444	1.55e-50	C02_POSTN	PRDX4
2.7e-55	0.430202	0.26	0.121	1.8e-50	C02_POSTN	SMYD3
3.47e-55	0.408974	0.386	0.206	2.32e-50	C02_POSTN	SELENOK
1.62e-54	0.530947	0.341	0.186	1.08e-49	C02_POSTN	GALNT1
4.97e-54	0.447874	0.446	0.272	3.32e-49	C02_POSTN	RALA
1.39e-53	0.562419	0.344	0.191	9.26e-49	C02_POSTN	PDLIM4
1.64e-53	0.467426	0.404	0.235	1.1e-48	C02_POSTN	CD55
5.77e-53	0.416777	0.308	0.154	3.85e-48	C02_POSTN	S100A8
1.89e-52	0.474191	0.385	0.23	1.26e-47	C02_POSTN	COPZ2
2.93e-52	0.47861	0.671	0.526	1.96e-47	C02_POSTN	ARF4
3.11e-52	0.473233	0.389	0.225	2.08e-47	C02_POSTN	MYOF
1.14e-51	0.338381	0.622	0.38	7.6e-47	C02_POSTN	ATP5MG
1.64e-51	0.556223	0.446	0.279	1.1e-46	C02_POSTN	XAF1
1.87e-51	0.797856	0.477	0.306	1.25e-46	C02_POSTN	ASPN
1.93e-51	0.430395	0.827	0.705	1.29e-46	C02_POSTN	RPS27L
2.66e-51	0.471037	0.509	0.336	1.78e-46	C02_POSTN	HEBP2
2.97e-51	0.41983	0.357	0.198	1.99e-46	C02_POSTN	NRBF2
3.03e-51	0.424777	0.554	0.367	2.02e-46	C02_POSTN	ITM2C
4.14e-51	0.400643	0.834	0.758	2.76e-46	C02_POSTN	PPIB
4.75e-51	0.436237	0.472	0.299	3.17e-46	C02_POSTN	RNF145
1.79e-50	0.484956	0.579	0.413	1.2e-45	C02_POSTN	SH3GLB1
2.03e-50	0.471369	0.495	0.331	1.36e-45	C02_POSTN	SSR1
3.33e-50	0.384826	0.343	0.187	2.22e-45	C02_POSTN	BMP1
4.07e-50	0.443352	0.413	0.252	2.72e-45	C02_POSTN	ITGAV
4.89e-50	0.372498	0.694	0.451	3.27e-45	C02_POSTN	RACK1
4.98e-50	0.407403	0.38	0.216	3.33e-45	C02_POSTN	COLGALT1
6.98e-50	0.440538	0.377	0.216	4.67e-45	C02_POSTN	EIF4G3
9.3e-50	0.425993	0.302	0.16	6.21e-45	C02_POSTN	FSCN1
1.03e-49	0.394274	0.343	0.183	6.91e-45	C02_POSTN	RTRAF
1.29e-49	0.375068	0.673	0.5	8.6e-45	C02_POSTN	EIF5B
2.89e-49	0.48186	0.345	0.196	1.93e-44	C02_POSTN	FRMD6
3.56e-49	0.462296	0.541	0.381	2.38e-44	C02_POSTN	FKBP10
8.94e-49	0.497291	0.342	0.194	5.98e-44	C02_POSTN	CXXC5
1.28e-48	0.425301	0.404	0.241	8.53e-44	C02_POSTN	ARFGAP3
2.24e-48	0.469217	0.42	0.26	1.5e-43	C02_POSTN	TCF12
2.94e-48	0.453337	0.441	0.284	1.97e-43	C02_POSTN	DAP
3.48e-48	0.428564	0.786	0.679	2.33e-43	C02_POSTN	OST4
4.13e-48	0.36175	0.813	0.649	2.76e-43	C02_POSTN	NNMT
7.87e-48	0.422072	0.477	0.309	5.26e-43	C02_POSTN	PRMT2
9.99e-48	0.366036	0.301	0.156	6.68e-43	C02_POSTN	SMARCC1
1.2e-47	0.512532	0.299	0.159	8.02e-43	C02_POSTN	COL15A1
1.93e-47	0.452238	0.28	0.139	1.29e-42	C02_POSTN	HMGB1P5
3.26e-47	0.395339	0.266	0.129	2.18e-42	C02_POSTN	UTP11
4.05e-47	0.52948	0.72	0.618	2.71e-42	C02_POSTN	CD99
3.02e-46	0.326602	0.466	0.278	2.02e-41	C02_POSTN	ATP5PO
3.12e-46	0.407928	0.487	0.329	2.09e-41	C02_POSTN	SEC13
4.36e-46	0.485853	0.731	0.603	2.91e-41	C02_POSTN	TCF4
4.48e-46	0.903587	0.622	0.486	3e-41	C02_POSTN	OLFML3
5.21e-46	0.450212	0.415	0.261	3.48e-41	C02_POSTN	MSRB3
9.96e-46	0.778385	0.263	0.133	6.66e-41	C02_POSTN	SERPINE1
1.35e-45	0.38507	0.553	0.376	9.05e-41	C02_POSTN	SMARCA5
1.44e-45	0.382724	0.405	0.249	9.62e-41	C02_POSTN	TUBA1C
2.11e-45	0.431113	0.45	0.298	1.41e-40	C02_POSTN	TMEM167A
3.35e-45	0.388296	0.32	0.176	2.24e-40	C02_POSTN	PDXDC1
1.47e-44	0.328274	0.922	0.837	9.8e-40	C02_POSTN	CALM1
2.26e-44	0.456758	0.375	0.227	1.51e-39	C02_POSTN	CHPF
4.66e-44	0.375756	0.875	0.748	3.11e-39	C02_POSTN	BGN
4.99e-44	0.44297	0.488	0.329	3.33e-39	C02_POSTN	ZEB1
1.31e-43	0.398975	0.51	0.347	8.74e-39	C02_POSTN	EIF3J
1.57e-43	0.424561	0.655	0.52	1.05e-38	C02_POSTN	KDELR2
1.66e-43	0.30206	0.504	0.31	1.11e-38	C02_POSTN	ATP5MC3
2.86e-43	0.447692	0.394	0.242	1.91e-38	C02_POSTN	PARP14
3.43e-43	0.400855	0.725	0.583	2.29e-38	C02_POSTN	CDC42
4.91e-43	0.49408	0.58	0.439	3.28e-38	C02_POSTN	CAP1
5.48e-43	0.410784	0.62	0.466	3.66e-38	C02_POSTN	TPM3
9.27e-43	0.446363	0.302	0.166	6.2e-38	C02_POSTN	ELK3
1.91e-42	0.409425	0.582	0.437	1.28e-37	C02_POSTN	ATOX1
3.01e-42	0.605804	0.285	0.156	2.01e-37	C02_POSTN	FBXO32
3.41e-42	0.353677	0.443	0.269	2.28e-37	C02_POSTN	SEM1
7.87e-42	0.317416	0.456	0.28	5.26e-37	C02_POSTN	ATP5IF1
7.92e-42	0.360932	0.691	0.531	5.29e-37	C02_POSTN	EMP1
9.4e-42	0.439304	0.397	0.242	6.28e-37	C02_POSTN	NID2
1.02e-41	0.384097	0.301	0.167	6.81e-37	C02_POSTN	RIN2
3.47e-41	0.294374	0.964	0.919	2.32e-36	C02_POSTN	MYL6
4.88e-41	0.464616	0.486	0.334	3.26e-36	C02_POSTN	NEXN
5.65e-41	0.361276	0.512	0.355	3.78e-36	C02_POSTN	ACTR3
1.04e-40	0.363508	0.323	0.184	6.96e-36	C02_POSTN	STK17A
2.18e-40	0.399091	0.445	0.295	1.46e-35	C02_POSTN	NME1
4.34e-40	0.378982	0.488	0.334	2.9e-35	C02_POSTN	PEA15
4.93e-40	0.424329	0.636	0.485	3.29e-35	C02_POSTN	IL32
6.54e-40	0.374419	0.364	0.224	4.37e-35	C02_POSTN	SLC39A6
8.84e-40	0.348947	0.372	0.226	5.91e-35	C02_POSTN	FXYD5
9.34e-40	0.405606	0.436	0.289	6.24e-35	C02_POSTN	COPB1
1.02e-39	0.37752	0.289	0.161	6.79e-35	C02_POSTN	GPX7
1.47e-39	0.812533	0.496	0.382	9.84e-35	C02_POSTN	HTRA1
1.59e-39	0.362832	0.382	0.238	1.06e-34	C02_POSTN	MAP4K4
2.64e-39	0.52967	0.357	0.215	1.77e-34	C02_POSTN	ITGBL1
3.68e-39	0.396426	0.447	0.292	2.46e-34	C02_POSTN	SLK
4.12e-39	0.268003	0.457	0.282	2.76e-34	C02_POSTN	ATP5MC2
4.26e-39	0.312134	0.524	0.359	2.85e-34	C02_POSTN	VCL
6.29e-39	0.386058	0.429	0.285	4.2e-34	C02_POSTN	FNDC3B
1.13e-38	0.397449	0.391	0.251	7.52e-34	C02_POSTN	RECQL
1.23e-38	0.534018	0.32	0.195	8.24e-34	C02_POSTN	ANGPTL2
1.34e-38	0.349937	0.541	0.386	8.93e-34	C02_POSTN	IQGAP1
1.66e-38	0.63691	0.258	0.141	1.11e-33	C02_POSTN	HAS2
3.62e-38	0.395821	0.391	0.251	2.42e-33	C02_POSTN	RUNX1
4.04e-38	0.429896	0.311	0.184	2.7e-33	C02_POSTN	TMA16
4.99e-38	0.373642	0.697	0.559	3.33e-33	C02_POSTN	UBXN4
9.57e-38	0.40674	0.343	0.207	6.4e-33	C02_POSTN	ETV1
1.06e-37	0.314583	0.407	0.247	7.11e-33	C02_POSTN	SNHG5
1.17e-37	0.370749	0.663	0.536	7.85e-33	C02_POSTN	TCF25
1.18e-37	0.286103	0.55	0.356	7.88e-33	C02_POSTN	SELENOW
1.96e-37	0.368885	0.483	0.338	1.31e-32	C02_POSTN	ACTR2
2.08e-37	0.395589	0.594	0.454	1.39e-32	C02_POSTN	SNRPB2
2.3e-37	0.388845	0.612	0.478	1.54e-32	C02_POSTN	KDELR1
2.69e-37	0.486484	0.778	0.67	1.8e-32	C02_POSTN	S100A10
4.99e-37	0.376954	0.413	0.271	3.33e-32	C02_POSTN	CNP
7.41e-37	0.295551	0.655	0.5	4.95e-32	C02_POSTN	TLN1
7.49e-37	0.500263	0.691	0.577	5e-32	C02_POSTN	TIMP2
8.41e-37	0.315944	0.663	0.514	5.62e-32	C02_POSTN	EIF3A
8.8e-37	0.387543	0.417	0.279	5.88e-32	C02_POSTN	PFDN1
1.09e-36	0.360069	0.576	0.429	7.27e-32	C02_POSTN	PRPF40A
1.34e-36	0.373364	0.332	0.201	8.96e-32	C02_POSTN	BACE1
2.17e-36	0.437887	0.419	0.287	1.45e-31	C02_POSTN	DPYSL3
2.66e-36	0.329196	0.522	0.368	1.78e-31	C02_POSTN	ZRANB2
2.76e-36	0.293125	0.794	0.673	1.84e-31	C02_POSTN	UQCRQ
3.58e-36	0.370728	0.484	0.344	2.4e-31	C02_POSTN	MCFD2
5.23e-36	0.397577	0.644	0.512	3.49e-31	C02_POSTN	VKORC1
8.23e-36	0.411485	0.394	0.258	5.5e-31	C02_POSTN	BLOC1S6
1.87e-35	0.30643	0.737	0.612	1.25e-30	C02_POSTN	FSTL1
2.26e-35	0.387589	0.883	0.779	1.51e-30	C02_POSTN	COL6A2
2.55e-35	0.287685	0.297	0.166	1.7e-30	C02_POSTN	NSD3
2.72e-35	0.464927	0.453	0.319	1.82e-30	C02_POSTN	IFI35
2.76e-35	0.308302	0.915	0.863	1.84e-30	C02_POSTN	HMGB1
6.66e-35	0.434315	0.646	0.528	4.45e-30	C02_POSTN	MXRA8
9.31e-35	0.358228	0.282	0.162	6.22e-30	C02_POSTN	SPATS2
1.19e-34	0.413631	0.408	0.275	7.92e-30	C02_POSTN	AP2B1
1.76e-34	0.35844	0.62	0.487	1.18e-29	C02_POSTN	GNG5
1.9e-34	0.343828	0.493	0.349	1.27e-29	C02_POSTN	USP8
2.29e-34	0.343041	0.331	0.201	1.53e-29	C02_POSTN	EIF2AK4
2.71e-34	0.302738	0.693	0.552	1.81e-29	C02_POSTN	SET
3.42e-34	0.370204	0.456	0.32	2.29e-29	C02_POSTN	WDR1
5.31e-34	0.314277	0.262	0.145	3.55e-29	C02_POSTN	PLEKHO1
5.5e-34	0.361406	0.665	0.546	3.67e-29	C02_POSTN	KIF5B
1.02e-33	0.39156	0.455	0.32	6.82e-29	C02_POSTN	PDIA4
1.03e-33	0.270297	0.35	0.215	6.88e-29	C02_POSTN	S100A9
1.03e-33	0.347503	0.483	0.33	6.91e-29	C02_POSTN	LRRFIP1
1.58e-33	0.429972	0.386	0.26	1.06e-28	C02_POSTN	EIF2AK2
2.08e-33	0.439184	0.261	0.143	1.39e-28	C02_POSTN	TDO2
2.23e-33	0.36363	0.484	0.347	1.49e-28	C02_POSTN	GOLGA2
5.49e-33	0.306619	0.781	0.682	3.67e-28	C02_POSTN	GNAS
6.03e-33	0.504132	0.595	0.479	4.03e-28	C02_POSTN	PGK1
6.83e-33	0.349856	0.664	0.532	4.56e-28	C02_POSTN	DEK
1.09e-32	0.346459	0.315	0.194	7.3e-28	C02_POSTN	RARS
1.66e-32	0.289306	0.265	0.146	1.11e-27	C02_POSTN	RTF2
3.99e-32	0.272999	0.82	0.693	2.66e-27	C02_POSTN	YWHAB
4.64e-32	0.508446	0.279	0.166	3.1e-27	C02_POSTN	MX1
4.91e-32	0.358038	0.528	0.399	3.28e-27	C02_POSTN	SRP72
6.2e-32	0.290791	0.553	0.408	4.14e-27	C02_POSTN	MAP4
6.36e-32	0.40648	0.409	0.279	4.25e-27	C02_POSTN	CFAP97
6.51e-32	0.357862	0.696	0.587	4.35e-27	C02_POSTN	P4HB
6.66e-32	0.393565	0.35	0.225	4.45e-27	C02_POSTN	SLFN5
7.8e-32	0.368133	0.527	0.397	5.22e-27	C02_POSTN	HM13
9.57e-32	0.321948	0.293	0.176	6.39e-27	C02_POSTN	PARP9
9.66e-32	0.343922	0.428	0.299	6.45e-27	C02_POSTN	CBX1
1.09e-31	0.364884	0.395	0.269	7.26e-27	C02_POSTN	VGLL4
1.15e-31	0.308855	0.286	0.161	7.66e-27	C02_POSTN	LRRC75A-AS1
1.27e-31	0.299011	0.554	0.413	8.47e-27	C02_POSTN	SNX6
2.15e-31	0.327126	0.344	0.22	1.44e-26	C02_POSTN	STAT2
2.69e-31	0.367921	0.495	0.361	1.8e-26	C02_POSTN	OSBPL8
6.91e-31	0.316992	0.374	0.246	4.62e-26	C02_POSTN	EIF4E2
7.79e-31	0.284528	0.473	0.336	5.2e-26	C02_POSTN	TXNDC17
1.13e-30	0.297475	0.587	0.459	7.54e-26	C02_POSTN	TBCB
2.58e-30	0.335895	0.352	0.227	1.72e-25	C02_POSTN	SHOC2
8.93e-30	0.425453	0.358	0.239	5.97e-25	C02_POSTN	GLIPR1
1.09e-29	0.312528	0.261	0.148	7.31e-25	C02_POSTN	HDGFL3
2.33e-29	0.29277	0.659	0.553	1.56e-24	C02_POSTN	FLNA
2.35e-29	0.279406	0.334	0.205	1.57e-24	C02_POSTN	ATP5MC1
2.87e-29	0.378205	0.497	0.377	1.91e-24	C02_POSTN	RBPJ
3.66e-29	0.274375	0.281	0.165	2.45e-24	C02_POSTN	ELOC
3.79e-29	0.363169	0.428	0.308	2.53e-24	C02_POSTN	PTOV1
4.66e-29	0.343547	0.48	0.354	3.12e-24	C02_POSTN	PSMB9
6.36e-29	0.353507	0.399	0.281	4.25e-24	C02_POSTN	IFT20
1.13e-28	0.268138	0.316	0.192	7.54e-24	C02_POSTN	SELENOF
1.13e-28	0.313876	0.592	0.473	7.56e-24	C02_POSTN	TRAM1
1.35e-28	0.318331	0.33	0.215	9.03e-24	C02_POSTN	REST
2.33e-28	0.28683	0.275	0.161	1.56e-23	C02_POSTN	PTPRE
3.39e-28	0.310205	0.294	0.182	2.27e-23	C02_POSTN	KDM5B
3.64e-28	0.357558	0.592	0.478	2.43e-23	C02_POSTN	TSPO
4.42e-28	0.313055	0.26	0.156	2.95e-23	C02_POSTN	PRRC1
5.25e-28	0.318909	0.602	0.482	3.51e-23	C02_POSTN	DNAJC8
7.47e-28	0.35187	0.551	0.439	4.99e-23	C02_POSTN	BRI3
1.11e-27	0.288167	0.417	0.291	7.45e-23	C02_POSTN	ABCF1
1.15e-27	0.297951	0.567	0.434	7.65e-23	C02_POSTN	DNAJC15
1.19e-27	0.308406	0.487	0.363	7.93e-23	C02_POSTN	MLEC
1.26e-27	0.287428	0.264	0.161	8.4e-23	C02_POSTN	SEC24D
1.37e-27	0.263815	0.322	0.207	9.17e-23	C02_POSTN	TTC37
1.58e-27	0.354783	0.53	0.403	1.05e-22	C02_POSTN	TYMP
1.67e-27	0.308553	0.503	0.377	1.12e-22	C02_POSTN	MRC2
1.71e-27	0.275234	0.46	0.335	1.14e-22	C02_POSTN	SHISA5
1.78e-27	0.443464	0.565	0.455	1.19e-22	C02_POSTN	MDK
1.82e-27	0.332915	0.32	0.207	1.22e-22	C02_POSTN	PTPN11
2.3e-27	0.316284	0.35	0.228	1.54e-22	C02_POSTN	PTN
2.42e-27	0.393949	0.472	0.354	1.61e-22	C02_POSTN	FGFR1
2.56e-27	0.256133	0.292	0.179	1.71e-22	C02_POSTN	ARHGAP1
2.88e-27	0.285183	0.348	0.226	1.93e-22	C02_POSTN	NOL8
3.24e-27	0.346776	0.362	0.246	2.16e-22	C02_POSTN	ATP6V1D
3.95e-27	0.267874	0.287	0.174	2.64e-22	C02_POSTN	FARP1
4.92e-27	0.274339	0.472	0.343	3.29e-22	C02_POSTN	DYNC1LI2
5.41e-27	0.306621	0.257	0.155	3.61e-22	C02_POSTN	MICU1
5.54e-27	0.320399	0.391	0.275	3.7e-22	C02_POSTN	FKBP7
5.89e-27	0.349025	0.393	0.281	3.93e-22	C02_POSTN	SLC44A1
1.22e-26	0.334731	0.442	0.325	8.17e-22	C02_POSTN	DNAJC1
1.24e-26	0.349272	0.464	0.356	8.27e-22	C02_POSTN	YIF1A
1.54e-26	0.319446	0.419	0.303	1.03e-21	C02_POSTN	TMEM208
2.33e-26	0.306742	0.338	0.227	1.56e-21	C02_POSTN	USO1
2.98e-26	0.323363	0.354	0.242	1.99e-21	C02_POSTN	PWP1
5.4e-26	0.310254	0.447	0.325	3.61e-21	C02_POSTN	NARS
8.15e-26	0.299718	0.476	0.363	5.45e-21	C02_POSTN	RCN1
9.06e-26	0.297053	0.407	0.287	6.05e-21	C02_POSTN	DENR
9.74e-26	0.296273	0.62	0.522	6.51e-21	C02_POSTN	JTB
1.09e-25	0.299731	0.271	0.169	7.27e-21	C02_POSTN	GBP3
1.17e-25	0.269858	0.625	0.508	7.79e-21	C02_POSTN	ROMO1
1.18e-25	0.323738	0.546	0.429	7.89e-21	C02_POSTN	ASPH
1.23e-25	0.276486	0.689	0.576	8.23e-21	C02_POSTN	UQCR10
1.45e-25	0.28476	0.328	0.218	9.71e-21	C02_POSTN	PLOD1
3.17e-25	0.310847	0.435	0.313	2.12e-20	C02_POSTN	ECM1
3.5e-25	0.312485	0.706	0.613	2.34e-20	C02_POSTN	C4orf3
5.97e-25	0.347117	0.593	0.499	3.99e-20	C02_POSTN	NDUFC2
7.5e-25	0.276556	0.31	0.204	5.01e-20	C02_POSTN	LRRC59
9.17e-25	0.410578	0.587	0.49	6.13e-20	C02_POSTN	LIMA1
1.24e-24	0.269805	0.616	0.5	8.26e-20	C02_POSTN	AP2S1
1.24e-24	0.280519	0.453	0.337	8.28e-20	C02_POSTN	SYNCRIP
1.44e-24	0.272867	0.45	0.33	9.64e-20	C02_POSTN	TGFB1I1
1.87e-24	0.259846	0.517	0.395	1.25e-19	C02_POSTN	CWC15
2.04e-24	0.346112	0.456	0.352	1.36e-19	C02_POSTN	RBFOX2
2.08e-24	0.253335	0.891	0.831	1.39e-19	C02_POSTN	CALM2
2.3e-24	0.290899	0.409	0.292	1.54e-19	C02_POSTN	SYAP1
2.69e-24	0.362586	0.305	0.205	1.8e-19	C02_POSTN	PLAUR
3.92e-24	0.335102	0.398	0.287	2.62e-19	C02_POSTN	PHF20L1
4.36e-24	0.301033	0.406	0.294	2.91e-19	C02_POSTN	DDX1
5.54e-24	0.344973	0.356	0.253	3.7e-19	C02_POSTN	GLT8D2
5.59e-24	0.274993	0.347	0.235	3.73e-19	C02_POSTN	ASAP1
5.63e-24	0.267046	0.358	0.247	3.76e-19	C02_POSTN	GSPT1
6.02e-24	0.251039	0.589	0.468	4.02e-19	C02_POSTN	TAX1BP1
6.09e-24	0.251172	0.301	0.194	4.07e-19	C02_POSTN	PUM3
6.98e-24	0.374359	0.285	0.185	4.67e-19	C02_POSTN	SNAI2
7.25e-24	0.277046	0.28	0.18	4.84e-19	C02_POSTN	PPP1R14B
1.11e-23	0.326995	0.36	0.253	7.42e-19	C02_POSTN	GOPC
1.14e-23	0.265047	0.602	0.491	7.65e-19	C02_POSTN	HP1BP3
3.31e-23	0.311464	0.506	0.39	2.21e-18	C02_POSTN	LARP7
3.67e-23	0.340797	0.525	0.422	2.45e-18	C02_POSTN	PPIC
4.11e-23	0.26791	0.778	0.677	2.75e-18	C02_POSTN	SEC62
4.21e-23	0.28304	0.433	0.317	2.81e-18	C02_POSTN	CCND1
5.43e-23	0.297018	0.521	0.408	3.63e-18	C02_POSTN	VMP1
6.16e-23	0.300734	0.498	0.392	4.11e-18	C02_POSTN	METAP2
7.14e-23	0.323248	0.326	0.223	4.77e-18	C02_POSTN	SMARCA1
8.87e-23	0.312701	0.613	0.501	5.93e-18	C02_POSTN	GSTO1
9.8e-23	0.272917	0.383	0.271	6.55e-18	C02_POSTN	NUB1
1.92e-22	0.273808	0.393	0.281	1.28e-17	C02_POSTN	PAK2
3.1e-22	0.300183	0.332	0.233	2.07e-17	C02_POSTN	SH3PXD2A
3.49e-22	0.259795	0.334	0.232	2.33e-17	C02_POSTN	DESI2
3.86e-22	0.283097	0.331	0.228	2.58e-17	C02_POSTN	NMT1
5.01e-22	0.341817	0.812	0.739	3.35e-17	C02_POSTN	TPI1
6.48e-22	0.268961	0.256	0.163	4.33e-17	C02_POSTN	C19orf12
7.95e-22	0.265116	0.387	0.277	5.31e-17	C02_POSTN	GRB2
9.23e-22	0.277879	0.521	0.41	6.17e-17	C02_POSTN	TCEAL8
1.07e-21	0.298624	0.252	0.16	7.17e-17	C02_POSTN	CRABP2
1.17e-21	0.278997	0.335	0.231	7.79e-17	C02_POSTN	CEP350
1.35e-21	0.275462	0.591	0.502	9.01e-17	C02_POSTN	SEC61G
2.3e-21	0.305653	0.662	0.567	1.54e-16	C02_POSTN	CNN3
2.73e-21	0.256399	0.369	0.269	1.82e-16	C02_POSTN	SEC61A1
2.82e-21	0.310051	0.413	0.315	1.89e-16	C02_POSTN	CLIC4
3.17e-21	0.279142	0.343	0.242	2.12e-16	C02_POSTN	TMF1
3.48e-21	0.263503	0.34	0.233	2.33e-16	C02_POSTN	PXDN
3.99e-21	0.278007	0.734	0.634	2.66e-16	C02_POSTN	HSPA5
5.66e-21	0.260603	0.331	0.231	3.78e-16	C02_POSTN	RPL26L1
7.84e-21	0.267211	0.314	0.219	5.24e-16	C02_POSTN	GORASP2
9.27e-21	0.288261	0.475	0.368	6.2e-16	C02_POSTN	SNRPC
1.17e-20	0.274001	0.429	0.324	7.79e-16	C02_POSTN	H2AFY
1.21e-20	0.272338	0.432	0.326	8.08e-16	C02_POSTN	RNF213
2.11e-20	0.298348	0.439	0.336	1.41e-15	C02_POSTN	C1orf122
3.47e-20	0.284178	0.491	0.402	2.32e-15	C02_POSTN	NDUFA12
3.91e-20	0.319565	0.336	0.238	2.61e-15	C02_POSTN	RNMT
4.56e-20	0.264865	0.333	0.237	3.05e-15	C02_POSTN	SNRNP27
4.96e-20	0.274782	0.487	0.381	3.31e-15	C02_POSTN	DDX18
5.52e-20	0.252765	0.43	0.329	3.69e-15	C02_POSTN	SAR1A
5.82e-20	0.287085	0.259	0.172	3.89e-15	C02_POSTN	RYBP
6.26e-20	0.267635	0.59	0.488	4.18e-15	C02_POSTN	REXO2
8.33e-20	0.285902	0.321	0.225	5.57e-15	C02_POSTN	VPS4B
9.5e-20	0.276502	0.404	0.306	6.35e-15	C02_POSTN	THOC7
1.2e-19	0.266949	0.517	0.409	7.99e-15	C02_POSTN	LIMS1
1.22e-19	0.292136	0.503	0.406	8.12e-15	C02_POSTN	NDUFA3
1.46e-19	0.292548	0.496	0.38	9.75e-15	C02_POSTN	IGFBP5
1.5e-19	0.273111	0.265	0.177	1e-14	C02_POSTN	LEO1
2.7e-19	0.255453	0.472	0.377	1.8e-14	C02_POSTN	PTP4A2
3.18e-19	0.273286	0.285	0.194	2.13e-14	C02_POSTN	TMEM119
3.38e-19	0.25615	0.384	0.282	2.26e-14	C02_POSTN	ZFR
3.95e-19	0.290166	0.386	0.293	2.64e-14	C02_POSTN	TUBB6
4.8e-19	0.270132	0.397	0.298	3.2e-14	C02_POSTN	MTIF3
9e-19	0.29346	0.459	0.365	6.01e-14	C02_POSTN	SP100
9.59e-19	0.255001	0.253	0.166	6.41e-14	C02_POSTN	CSGALNACT2
1.46e-18	0.290192	0.301	0.21	9.78e-14	C02_POSTN	FHL2
1.51e-18	0.255861	0.31	0.216	1.01e-13	C02_POSTN	MPHOSPH10
1.66e-18	0.251586	0.363	0.268	1.11e-13	C02_POSTN	BCAP29
1.85e-18	0.272026	0.279	0.192	1.24e-13	C02_POSTN	COTL1
1.93e-18	0.252379	0.258	0.174	1.29e-13	C02_POSTN	AP3D1
2.47e-18	0.266083	0.294	0.205	1.65e-13	C02_POSTN	PAPSS2
2.48e-18	0.321929	0.384	0.289	1.66e-13	C02_POSTN	BICC1
7.27e-18	0.264396	0.412	0.315	4.86e-13	C02_POSTN	BAX
8.98e-18	0.268283	0.391	0.299	6e-13	C02_POSTN	EEA1
9.4e-18	0.262886	0.449	0.355	6.28e-13	C02_POSTN	GLO1
1.93e-17	0.250683	0.558	0.469	1.29e-12	C02_POSTN	EFEMP2
2.2e-17	0.267238	0.426	0.333	1.47e-12	C02_POSTN	FAM177A1
2.27e-17	0.264686	0.347	0.258	1.51e-12	C02_POSTN	CETN2
2.89e-17	0.284539	0.334	0.244	1.93e-12	C02_POSTN	TRIP11
4.12e-17	0.299221	0.461	0.374	2.75e-12	C02_POSTN	FERMT2
5.12e-17	0.277821	0.464	0.374	3.42e-12	C02_POSTN	ZCRB1
5.46e-17	0.255773	0.429	0.338	3.65e-12	C02_POSTN	THOC2
6.57e-17	0.254649	0.585	0.487	4.39e-12	C02_POSTN	LMO4
1.33e-16	0.283277	0.331	0.249	8.91e-12	C02_POSTN	NDUFAF2
1.87e-16	0.304569	0.792	0.682	1.25e-11	C02_POSTN	RARRES2
1.9e-16	0.252299	0.311	0.227	1.27e-11	C02_POSTN	PTPN12
2.07e-16	0.254447	0.405	0.315	1.38e-11	C02_POSTN	USP16
2.16e-16	0.258072	0.516	0.43	1.45e-11	C02_POSTN	MYDGF
8.63e-16	0.27554	0.592	0.497	5.77e-11	C02_POSTN	SPON2
9.79e-16	0.258916	0.314	0.233	6.54e-11	C02_POSTN	WDR45B
4.09e-15	0.265328	0.313	0.234	2.73e-10	C02_POSTN	PPIL4
4.72e-15	0.293671	0.888	0.867	3.15e-10	C02_POSTN	GAPDH
9.48e-15	0.255997	0.345	0.265	6.34e-10	C02_POSTN	TTC1
1.06e-14	0.251236	0.301	0.223	7.08e-10	C02_POSTN	PHF11
2.45e-14	0.279778	0.323	0.246	1.64e-09	C02_POSTN	STEAP1
4.95e-14	0.268531	0.354	0.278	3.31e-09	C02_POSTN	FRG1
9.61e-14	0.258518	0.271	0.195	6.42e-09	C02_POSTN	FADS1
1.04e-13	0.25809	0.341	0.263	6.97e-09	C02_POSTN	EBAG9
2.98e-13	0.254912	0.323	0.248	1.99e-08	C02_POSTN	LOXL1
6.4e-13	0.25506	0.455	0.382	4.28e-08	C02_POSTN	LPP
9.52e-13	0.305849	0.288	0.217	6.36e-08	C02_POSTN	APCDD1
2.79e-11	0.345165	0.376	0.307	1.86e-06	C02_POSTN	HTRA3
2.1e-10	0.525675	0.258	0.196	1.41e-05	C02_POSTN	IGFBP3
1.62e-09	0.419715	0.422	0.358	0.000108492	C02_POSTN	CTGF
2.26e-09	0.277355	0.694	0.625	0.00015132	C02_POSTN	LDHA
2.03e-07	0.282581	0.46	0.544	0.0135598	C02_POSTN	HSPA1A
7.02e-06	0.256603	0.239	0.295	0.468792	C02_POSTN	ADM
0	4.09338	0.943	0.24	0	C03_PI16	CFD
0	3.99178	0.959	0.287	0	C03_PI16	IGFBP6
0	3.5558	0.99	0.542	0	C03_PI16	GSN
0	3.41491	0.751	0.178	0	C03_PI16	SFRP4
0	3.12693	0.997	0.551	0	C03_PI16	FBLN1
0	2.47513	0.958	0.275	0	C03_PI16	C3
0	2.46709	0.772	0.054	0	C03_PI16	SCARA5
0	2.45335	0.472	0.011	0	C03_PI16	PI16
0	2.40317	0.991	0.62	0	C03_PI16	CCDC80
0	2.39362	0.942	0.204	0	C03_PI16	ADH1B
0	2.38534	0.572	0.125	0	C03_PI16	SLPI
0	2.35056	0.616	0.02	0	C03_PI16	PCOLCE2
0	2.29923	0.761	0.239	0	C03_PI16	C7
0	2.26114	0.999	0.844	0	C03_PI16	DCN
0	2.25035	0.847	0.111	0	C03_PI16	OGN
0	2.21926	0.96	0.313	0	C03_PI16	CLU
0	2.21283	0.823	0.183	0	C03_PI16	KLF4
0	2.20215	0.579	0.073	0	C03_PI16	WISP2
0	2.19357	0.906	0.309	0	C03_PI16	EFEMP1
0	2.17863	0.932	0.425	0	C03_PI16	PLAC9
0	2.17759	0.624	0.104	0	C03_PI16	MFAP5
0	2.15624	0.912	0.427	0	C03_PI16	ZFP36
0	2.02003	0.891	0.365	0	C03_PI16	FOSB
0	2.01548	0.767	0.241	0	C03_PI16	NR4A1
0	2.00245	0.585	0.041	0	C03_PI16	SFRP1
0	1.97721	0.339	0.026	0	C03_PI16	CLEC3B
0	1.96547	0.744	0.204	0	C03_PI16	MEG3
1.74e-269	1.95424	0.379	0.07	1.16e-264	C03_PI16	IL6
0	1.95266	0.925	0.355	0	C03_PI16	SFRP2
0	1.93962	0.659	0.057	0	C03_PI16	LEPR
0	1.91865	0.938	0.572	0	C03_PI16	JUNB
0	1.89489	0.915	0.293	0	C03_PI16	LTBP4
0	1.89322	0.642	0.151	0	C03_PI16	MYC
0	1.88235	0.724	0.118	0	C03_PI16	CHRDL1
0	1.83603	0.617	0.047	0	C03_PI16	C1QTNF3
0	1.82801	0.735	0.114	0	C03_PI16	TNXB
1.15e-262	1.77073	0.725	0.351	7.68e-258	C03_PI16	IRF1
0	1.71558	0.754	0.271	0	C03_PI16	SOCS3
0	1.70969	0.825	0.229	0	C03_PI16	PODN
0	1.67311	0.947	0.507	0	C03_PI16	NEAT1
0	1.66859	0.769	0.141	0	C03_PI16	ABCA8
0	1.63808	0.616	0.113	0	C03_PI16	TSPAN8
0	1.62545	0.864	0.322	0	C03_PI16	ADIRF
1.5e-168	1.60697	0.467	0.163	1e-163	C03_PI16	CXCL2
0	1.59497	0.865	0.291	0	C03_PI16	CYBRD1
2.81e-92	1.58107	0.545	0.315	1.88e-87	C03_PI16	CCL2
0	1.56353	0.803	0.218	0	C03_PI16	FXYD1
0	1.56027	0.979	0.853	0	C03_PI16	CST3
0	1.5509	0.91	0.506	0	C03_PI16	EGR1
0	1.537	0.552	0.052	0	C03_PI16	ITM2A
0	1.53211	0.652	0.135	0	C03_PI16	PDGFRL
0	1.52082	0.706	0.232	0	C03_PI16	BTG2
1.81e-79	1.50569	0.319	0.137	1.21e-74	C03_PI16	EXOSC7
0	1.49557	0.945	0.571	0	C03_PI16	SERPINF1
0	1.49094	0.63	0.13	0	C03_PI16	GAS1
0	1.49056	0.962	0.615	0	C03_PI16	FOS
0	1.48634	0.581	0.056	0	C03_PI16	CD34
2.12e-163	1.46671	0.695	0.355	1.42e-158	C03_PI16	SOD2
3.37e-230	1.46238	0.834	0.475	2.25e-225	C03_PI16	ID3
0	1.46233	0.629	0.086	0	C03_PI16	PTGIS
8.54e-204	1.4497	0.252	0.035	5.7e-199	C03_PI16	PLA2G2A
0	1.42911	0.6	0.164	0	C03_PI16	LHFP
0	1.41977	0.856	0.384	0	C03_PI16	FBLN2
0	1.40944	0.562	0.074	0	C03_PI16	LSP1
0	1.40524	0.56	0.082	0	C03_PI16	C16orf89
1.6e-277	1.40018	0.691	0.24	1.07e-272	C03_PI16	RARRES1
0	1.37585	0.824	0.318	0	C03_PI16	GPX3
0	1.37476	0.998	0.599	0	C03_PI16	MGP
1.57e-293	1.36204	0.86	0.439	1.05e-288	C03_PI16	AHNAK
5.69e-296	1.3517	0.88	0.451	3.8e-291	C03_PI16	SOD3
0	1.34787	0.305	0.005	0	C03_PI16	MYOC
0	1.34536	0.471	0.057	0	C03_PI16	GPRC5A
0	1.3407	0.852	0.38	0	C03_PI16	SPTBN1
0	1.33781	0.775	0.28	0	C03_PI16	CTSF
2.58e-228	1.33056	0.611	0.231	1.72e-223	C03_PI16	NAMPT
0	1.31233	0.484	0.047	0	C03_PI16	FGL2
9.63e-243	1.29349	0.787	0.387	6.44e-238	C03_PI16	TXNIP
0	1.2859	0.482	0.084	0	C03_PI16	RSPO3
0	1.27971	0.799	0.313	0	C03_PI16	DDAH2
0	1.27688	0.592	0.154	0	C03_PI16	KLF2
0	1.26916	0.691	0.203	0	C03_PI16	ALDH1A1
0	1.26234	0.741	0.226	0	C03_PI16	NFIA
3.9e-190	1.25995	0.502	0.176	2.61e-185	C03_PI16	KCNQ1OT1
0	1.25817	0.788	0.269	0	C03_PI16	NFIB
0	1.25635	0.548	0.109	0	C03_PI16	DHRS3
0	1.25236	0.499	0.092	0	C03_PI16	CPXM2
1.75e-210	1.2514	0.67	0.285	1.17e-205	C03_PI16	CDKN1A
0	1.24629	0.67	0.167	0	C03_PI16	ABI3BP
7.18e-292	1.2351	0.837	0.367	4.8e-287	C03_PI16	GPNMB
1.22e-278	1.22922	0.7	0.246	8.12e-274	C03_PI16	SEPP1
0	1.21516	0.635	0.177	0	C03_PI16	SLIT2
3.42e-246	1.21134	0.712	0.283	2.29e-241	C03_PI16	DPT
1.12e-249	1.20137	0.797	0.403	7.49e-245	C03_PI16	CCNL1
0	1.18698	0.513	0.071	0	C03_PI16	SEMA3B
0	1.18237	0.718	0.178	0	C03_PI16	MGST1
0	1.18023	0.438	0.057	0	C03_PI16	ABCA9
2.13e-208	1.17971	0.473	0.141	1.42e-203	C03_PI16	NR4A2
2.06e-260	1.16539	0.896	0.499	1.37e-255	C03_PI16	ZFP36L2
7.4e-228	1.16189	0.889	0.51	4.94e-223	C03_PI16	DUSP1
4.58e-247	1.16145	0.55	0.17	3.06e-242	C03_PI16	MAFF
3.13e-217	1.15889	0.93	0.688	2.09e-212	C03_PI16	LMNA
3.22e-242	1.1577	0.803	0.379	2.15e-237	C03_PI16	MCL1
0	1.13987	0.48	0.045	0	C03_PI16	AOX1
1.27e-230	1.13927	0.738	0.337	8.52e-226	C03_PI16	PLTP
6.15e-303	1.13882	0.535	0.137	4.11e-298	C03_PI16	CSRNP1
3.17e-284	1.13781	0.592	0.169	2.12e-279	C03_PI16	ADAMTS1
0	1.13233	0.465	0.048	0	C03_PI16	MATN2
1.54e-284	1.13016	0.821	0.389	1.03e-279	C03_PI16	FCGRT
1.37e-186	1.11715	0.438	0.138	9.17e-182	C03_PI16	SRPX
2.69e-306	1.11658	0.737	0.255	1.8e-301	C03_PI16	ALDH2
1.65e-248	1.10336	0.833	0.403	1.1e-243	C03_PI16	LRP1
8.74e-226	1.08752	0.952	0.724	5.84e-221	C03_PI16	JUN
2.15e-228	1.08578	0.67	0.247	1.44e-223	C03_PI16	GLTSCR2
0	1.08453	0.52	0.093	0	C03_PI16	GSTM5
0	1.08258	0.468	0.045	0	C03_PI16	BCHE
1.41e-213	1.08162	0.793	0.421	9.42e-209	C03_PI16	DNAJB1
6.9e-182	1.07642	0.81	0.496	4.61e-177	C03_PI16	GADD45B
3.77e-294	1.07243	0.484	0.108	2.52e-289	C03_PI16	SVEP1
6.56e-228	1.07167	0.427	0.103	4.38e-223	C03_PI16	IGF2
2.57e-173	1.07139	0.721	0.366	1.72e-168	C03_PI16	CEBPB
0	1.07085	0.507	0.114	0	C03_PI16	TNFAIP2
3.33e-206	1.06839	0.79	0.419	2.23e-201	C03_PI16	PPP1R15A
1.28e-167	1.06683	0.423	0.136	8.54e-163	C03_PI16	PIM1
1.96e-302	1.0628	0.326	0.04	1.31e-297	C03_PI16	ACKR3
0	1.05862	0.587	0.129	0	C03_PI16	IGF1
0	1.05287	0.826	0.322	0	C03_PI16	FHL1
1.21e-208	1.04964	0.599	0.235	8.07e-204	C03_PI16	SERTAD1
4.14e-189	1.04553	0.839	0.521	2.77e-184	C03_PI16	NFKBIA
0	1.02852	0.337	0.022	0	C03_PI16	CADM3
7.22e-275	1.0227	0.755	0.288	4.83e-270	C03_PI16	FBLN5
1.5e-180	1.02135	0.713	0.295	9.99e-176	C03_PI16	GNB2L1
5.01e-177	1.01908	0.805	0.449	3.35e-172	C03_PI16	ID2
0	1.01469	0.383	0.035	0	C03_PI16	ABCA10
2.38e-229	1.00358	0.481	0.137	1.59e-224	C03_PI16	UAP1
0	0.995157	0.383	0.051	0	C03_PI16	ADAM33
0	0.989046	0.47	0.092	0	C03_PI16	F10
2.18e-223	0.988718	0.741	0.338	1.45e-218	C03_PI16	GLUL
2e-162	0.980554	0.676	0.326	1.34e-157	C03_PI16	CRISPLD2
9.47e-213	0.976861	0.981	0.761	6.33e-208	C03_PI16	C1S
2.4e-228	0.967548	0.929	0.53	1.6e-223	C03_PI16	NBL1
4.99e-143	0.964724	0.976	0.822	3.34e-138	C03_PI16	C1R
6.49e-190	0.960468	0.852	0.531	4.34e-185	C03_PI16	NUPR1
2.08e-263	0.951188	0.493	0.123	1.39e-258	C03_PI16	FIBIN
5.68e-132	0.950928	0.68	0.369	3.79e-127	C03_PI16	BRD2
6.6e-220	0.948542	0.343	0.068	4.41e-215	C03_PI16	MEDAG
4.73e-222	0.946928	0.605	0.21	3.16e-217	C03_PI16	PTRF
1.63e-227	0.943231	0.701	0.28	1.09e-222	C03_PI16	GAS6
5.01e-284	0.937398	0.502	0.117	3.35e-279	C03_PI16	OMD
9.55e-187	0.936264	0.767	0.381	6.38e-182	C03_PI16	CPE
1.93e-129	0.929936	0.346	0.112	1.29e-124	C03_PI16	MT1M
1.12e-108	0.929136	0.822	0.587	7.48e-104	C03_PI16	PNRC1
6.98e-174	0.919826	0.771	0.397	4.66e-169	C03_PI16	AKAP12
6.66e-212	0.915659	0.573	0.199	4.45e-207	C03_PI16	PRKCDBP
1.02e-188	0.911036	0.885	0.556	6.82e-184	C03_PI16	ANXA1
1.51e-214	0.90331	0.86	0.465	1.01e-209	C03_PI16	EIF4A2
2.07e-194	0.902837	0.393	0.106	1.38e-189	C03_PI16	KDM6B
6.55e-113	0.902586	0.323	0.108	4.37e-108	C03_PI16	SEMA3C
7e-179	0.899723	0.48	0.165	4.68e-174	C03_PI16	TCEB1
3.31e-297	0.899274	0.534	0.13	2.21e-292	C03_PI16	HSPB6
4.35e-290	0.888464	0.491	0.11	2.91e-285	C03_PI16	PID1
1.77e-227	0.888047	0.423	0.105	1.19e-222	C03_PI16	BOC
2.21e-169	0.886675	0.472	0.165	1.47e-164	C03_PI16	INTS6
7.32e-253	0.884202	0.597	0.179	4.89e-248	C03_PI16	SMOC2
2.04e-164	0.88394	0.727	0.36	1.36e-159	C03_PI16	JUND
2.93e-81	0.881031	0.693	0.467	1.96e-76	C03_PI16	IER3
1.52e-250	0.879599	0.507	0.139	1.02e-245	C03_PI16	SH3BP5
1.54e-102	0.878214	0.598	0.337	1.03e-97	C03_PI16	CYR61
4.58e-212	0.87761	0.978	0.743	3.06e-207	C03_PI16	RPL41
3.84e-196	0.875731	0.528	0.177	2.57e-191	C03_PI16	COLEC12
8.16e-173	0.872117	0.607	0.256	5.45e-168	C03_PI16	MXRA7
0	0.869246	0.408	0.067	0	C03_PI16	ABLIM1
4.3e-207	0.867401	0.574	0.205	2.87e-202	C03_PI16	OAF
1.75e-208	0.866453	0.624	0.239	1.17e-203	C03_PI16	EPHX1
2.6e-245	0.866121	0.525	0.154	1.74e-240	C03_PI16	NPDC1
2.77e-221	0.861797	0.482	0.139	1.85e-216	C03_PI16	PROS1
6.54e-211	0.860362	0.377	0.084	4.37e-206	C03_PI16	PDK4
5.09e-182	0.852701	0.512	0.18	3.4e-177	C03_PI16	VAT1
1.46e-163	0.851818	0.88	0.548	9.74e-159	C03_PI16	TIMP2
2.47e-143	0.85148	0.587	0.249	1.65e-138	C03_PI16	CXCL12
7.75e-122	0.850985	0.8	0.506	5.18e-117	C03_PI16	CEBPD
1.19e-190	0.850637	0.896	0.537	7.94e-186	C03_PI16	CIRBP
9.16e-155	0.84807	0.596	0.261	6.12e-150	C03_PI16	NFKBIZ
3.16e-219	0.847816	0.993	0.913	2.11e-214	C03_PI16	EEF1A1
8.05e-108	0.84332	0.868	0.594	5.38e-103	C03_PI16	FSTL1
4.04e-166	0.841739	0.33	0.084	2.7e-161	C03_PI16	PTPRS
3.08e-149	0.841476	0.976	0.957	2.06e-144	C03_PI16	RPL10
1.07e-154	0.837315	0.402	0.125	7.17e-150	C03_PI16	USP53
1.66e-179	0.836271	0.95	0.711	1.11e-174	C03_PI16	S100A4
2.34e-160	0.833561	0.579	0.235	1.56e-155	C03_PI16	ADM
3.74e-235	0.828682	0.799	0.328	2.5e-230	C03_PI16	PRELP
5.27e-106	0.828636	0.797	0.519	3.52e-101	C03_PI16	EMP1
9.31e-117	0.827282	0.668	0.354	6.22e-112	C03_PI16	IGFBP5
2.3e-184	0.819146	0.675	0.257	1.54e-179	C03_PI16	SELM
1.16e-214	0.812393	0.613	0.218	7.78e-210	C03_PI16	METTL7A
5.92e-292	0.812331	0.357	0.053	3.96e-287	C03_PI16	ANGPTL1
4.6e-148	0.812056	0.811	0.484	3.07e-143	C03_PI16	SRSF5
8.71e-180	0.811903	0.731	0.33	5.82e-175	C03_PI16	RPS4Y1
1.83e-111	0.808445	0.33	0.112	1.22e-106	C03_PI16	ZNF331
1.56e-157	0.806086	0.707	0.353	1.05e-152	C03_PI16	GNG11
1.23e-170	0.803596	0.964	0.86	8.22e-166	C03_PI16	RPL7
3.94e-158	0.801919	0.792	0.43	2.63e-153	C03_PI16	WSB1
5.5e-228	0.795605	0.423	0.106	3.68e-223	C03_PI16	PLBD1
6.41e-139	0.793316	0.416	0.141	4.28e-134	C03_PI16	F3
2.12e-158	0.791744	0.969	0.814	1.42e-153	C03_PI16	PSAP
1.19e-198	0.791289	0.258	0.041	7.97e-194	C03_PI16	MT1A
5.97e-174	0.790702	0.768	0.396	3.99e-169	C03_PI16	ATRAID
8.83e-171	0.79052	0.651	0.29	5.9e-166	C03_PI16	SCPEP1
9.96e-139	0.789121	0.623	0.293	6.66e-134	C03_PI16	PIK3R1
4.03e-204	0.787849	0.708	0.293	2.69e-199	C03_PI16	PLPP3
1.92e-161	0.786775	0.647	0.292	1.28e-156	C03_PI16	CRYAB
1.25e-163	0.784896	0.441	0.142	8.37e-159	C03_PI16	MMP23B
8.32e-157	0.780667	0.953	0.787	5.56e-152	C03_PI16	RPL23A
1.12e-159	0.77908	0.636	0.284	7.46e-155	C03_PI16	KLF9
6.14e-167	0.777075	0.534	0.203	4.11e-162	C03_PI16	2022-09-15
1.2e-211	0.773935	0.366	0.083	8.02e-207	C03_PI16	C10orf54
7e-150	0.773367	0.893	0.588	4.68e-145	C03_PI16	IER2
1.69e-103	0.770951	0.546	0.281	1.13e-98	C03_PI16	EIF4A3
1.52e-161	0.768632	0.963	0.867	1.01e-156	C03_PI16	RPS9
7.75e-164	0.766344	0.695	0.309	5.18e-159	C03_PI16	EIF4A1
4.41e-171	0.762079	0.94	0.679	2.95e-166	C03_PI16	LAPTM4A
3.43e-178	0.761727	0.583	0.233	2.29e-173	C03_PI16	LTBP3
8.6e-239	0.759465	0.336	0.06	5.75e-234	C03_PI16	SEMA4A
6.71e-120	0.759177	0.336	0.112	4.49e-115	C03_PI16	TSKU
3.24e-198	0.755887	0.396	0.103	2.17e-193	C03_PI16	HSPB8
2.39e-187	0.755467	0.952	0.639	1.6e-182	C03_PI16	EEF2
1.31e-237	0.755085	0.354	0.068	8.74e-233	C03_PI16	OSR1
1.64e-145	0.754512	0.659	0.311	1.1e-140	C03_PI16	ATF3
3.27e-209	0.753943	0.456	0.125	2.18e-204	C03_PI16	CKB
3.53e-180	0.753511	0.559	0.212	2.36e-175	C03_PI16	IFRD1
7.5e-208	0.752736	0.466	0.136	5.01e-203	C03_PI16	ECHDC2
4.17e-158	0.751825	0.622	0.283	2.78e-153	C03_PI16	FKBP8
4.25e-136	0.749844	0.45	0.174	2.84e-131	C03_PI16	HEXIM1
1.57e-167	0.748875	0.957	0.781	1.05e-162	C03_PI16	RPS25
2.51e-106	0.747924	0.476	0.213	1.68e-101	C03_PI16	GEM
7.04e-177	0.745751	0.922	0.694	4.71e-172	C03_PI16	TOMM7
3.75e-158	0.737412	0.563	0.217	2.5e-153	C03_PI16	SLIT3
1.04e-170	0.736839	0.965	0.834	6.97e-166	C03_PI16	ITM2B
1.21e-145	0.736687	0.916	0.675	8.08e-141	C03_PI16	RTN4
1.2e-44	0.735539	0.634	0.437	8e-40	C03_PI16	FBN1
4.82e-136	0.735177	0.809	0.478	3.22e-131	C03_PI16	FUS
3.13e-173	0.731502	0.973	0.893	2.09e-168	C03_PI16	RPL3
6.75e-156	0.725514	0.663	0.313	4.51e-151	C03_PI16	SDCBP
9.56e-145	0.722786	0.401	0.133	6.39e-140	C03_PI16	GAS7
7.2e-160	0.722645	0.951	0.73	4.81e-155	C03_PI16	RPL26
1.17e-128	0.721713	0.682	0.361	7.79e-124	C03_PI16	ADD3
5.34e-160	0.721548	0.989	0.894	3.57e-155	C03_PI16	S100A6
2.66e-193	0.71939	0.354	0.083	1.78e-188	C03_PI16	ZC3H12A
4.38e-137	0.718113	0.39	0.126	2.92e-132	C03_PI16	CRIP1
1.17e-218	0.717383	0.434	0.114	7.81e-214	C03_PI16	CYP27A1
4.43e-152	0.716693	0.493	0.189	2.96e-147	C03_PI16	SELK
8.07e-224	0.714064	0.306	0.052	5.4e-219	C03_PI16	CPVL
7.73e-160	0.712994	0.959	0.773	5.16e-155	C03_PI16	RPL10A
2.87e-140	0.710936	0.804	0.476	1.92e-135	C03_PI16	APP
6.41e-281	0.703738	0.328	0.044	4.28e-276	C03_PI16	IGSF10
8.2e-154	0.703343	0.509	0.198	5.48e-149	C03_PI16	TGFBR2
3.19e-125	0.699663	0.569	0.256	2.13e-120	C03_PI16	MAFB
6.02e-52	0.694059	0.589	0.378	4.03e-47	C03_PI16	PTGDS
5.12e-242	0.691544	0.393	0.082	3.42e-237	C03_PI16	ZBTB16
3e-191	0.690932	0.416	0.118	2.01e-186	C03_PI16	ABHD14A
5.52e-177	0.688064	0.693	0.29	3.69e-172	C03_PI16	ARL6IP4
7.04e-200	0.687546	0.359	0.083	4.7e-195	C03_PI16	CBR3
4.87e-178	0.687083	0.983	0.918	3.26e-173	C03_PI16	EIF1
6.84e-140	0.685511	0.772	0.426	4.57e-135	C03_PI16	HNRNPA0
1.03e-255	0.682684	0.353	0.063	6.86e-251	C03_PI16	BST1
1.08e-120	0.680862	0.431	0.173	7.2e-116	C03_PI16	NEU1
3.21e-158	0.680243	0.961	0.801	2.14e-153	C03_PI16	RPS15A
9.85e-170	0.679618	0.305	0.068	6.58e-165	C03_PI16	MEGF6
2.63e-172	0.673723	0.708	0.305	1.76e-167	C03_PI16	EIF3L
1.39e-176	0.671791	0.948	0.436	9.26e-172	C03_PI16	RPS17
2.81e-113	0.671628	0.636	0.32	1.88e-108	C03_PI16	CTSL
6.28e-168	0.670207	0.917	0.476	4.19e-163	C03_PI16	RPS10
3.2e-115	0.669145	0.404	0.158	2.14e-110	C03_PI16	CFI
0	0.666555	0.27	0.01	0	C03_PI16	CNTFR
3.55e-168	0.664526	0.505	0.181	2.37e-163	C03_PI16	CELF2
4.49e-72	0.664143	0.764	0.516	3e-67	C03_PI16	CD81
8.76e-65	0.658501	0.421	0.217	5.86e-60	C03_PI16	ICAM1
4.34e-150	0.658029	0.692	0.325	2.9e-145	C03_PI16	GYPC
1.89e-172	0.6576	0.269	0.052	1.26e-167	C03_PI16	THSD4
3.31e-138	0.657547	0.431	0.158	2.21e-133	C03_PI16	LINC00657
2.44e-132	0.65745	0.445	0.169	1.63e-127	C03_PI16	ZC3HAV1
8.24e-292	0.657081	0.286	0.029	5.51e-287	C03_PI16	RAMP2
1.61e-168	0.65655	0.34	0.085	1.08e-163	C03_PI16	PAMR1
7.44e-274	0.654736	0.272	0.029	4.97e-269	C03_PI16	ADAMTSL4
5.04e-215	0.65408	0.298	0.051	3.37e-210	C03_PI16	TJP2
3.07e-172	0.652161	0.355	0.093	2.05e-167	C03_PI16	TIPARP
4.3e-170	0.64762	0.309	0.071	2.88e-165	C03_PI16	ANK2
4.27e-198	0.646758	0.356	0.079	2.85e-193	C03_PI16	LRRN4CL
4.37e-141	0.644397	0.389	0.128	2.92e-136	C03_PI16	MIR22HG
3.19e-130	0.644215	0.561	0.253	2.13e-125	C03_PI16	PBX1
3.07e-135	0.643771	0.514	0.209	2.05e-130	C03_PI16	ECM2
7.06e-128	0.641545	0.542	0.225	4.72e-123	C03_PI16	NGFRAP1
2.81e-139	0.639681	0.376	0.119	1.88e-134	C03_PI16	ABCA6
2.04e-87	0.637872	0.455	0.224	1.36e-82	C03_PI16	MIDN
1.6e-148	0.636567	0.982	0.889	1.07e-143	C03_PI16	RPS18
9.72e-111	0.635747	0.542	0.255	6.5e-106	C03_PI16	HLA-DRB1
1.16e-132	0.635117	0.471	0.187	7.72e-128	C03_PI16	SPTAN1
4.4e-132	0.634212	0.57	0.254	2.94e-127	C03_PI16	LAMB2
6.18e-167	0.62915	0.482	0.16	4.13e-162	C03_PI16	ERRFI1
1.03e-138	0.628566	0.558	0.241	6.89e-134	C03_PI16	NFIX
1.43e-135	0.628281	0.537	0.215	9.58e-131	C03_PI16	ATP5O
1.11e-85	0.6273	0.547	0.278	7.4e-81	C03_PI16	SLC2A3
9.49e-162	0.625392	0.989	0.954	6.34e-157	C03_PI16	RPL13A
8.32e-185	0.624288	0.256	0.043	5.56e-180	C03_PI16	SLC25A44
1.04e-126	0.624183	0.663	0.325	6.92e-122	C03_PI16	FGFR1
4.78e-248	0.623266	0.779	0.324	3.19e-243	C03_PI16	APOD
1.94e-72	0.621555	0.501	0.266	1.29e-67	C03_PI16	PLAT
1.84e-118	0.620449	0.708	0.387	1.23e-113	C03_PI16	LAMP1
2.07e-152	0.619543	0.459	0.161	1.38e-147	C03_PI16	BAG3
8.68e-110	0.619402	0.592	0.307	5.8e-105	C03_PI16	PIGT
7.7e-123	0.617703	0.561	0.252	5.15e-118	C03_PI16	NDRG1
1.99e-135	0.617366	0.621	0.292	1.33e-130	C03_PI16	TMBIM4
0	0.616377	0.251	0.016	0	C03_PI16	ESR1
2.48e-152	0.612682	0.467	0.169	1.66e-147	C03_PI16	ZFYVE21
3.14e-137	0.611642	0.363	0.117	2.1e-132	C03_PI16	DBN1
1.16e-134	0.610074	0.503	0.205	7.75e-130	C03_PI16	SGCE
2.56e-118	0.609333	0.953	0.77	1.71e-113	C03_PI16	COL6A2
5.9e-116	0.608822	0.514	0.232	3.94e-111	C03_PI16	IRF2BP2
3.39e-115	0.607715	0.636	0.321	2.27e-110	C03_PI16	RHOB
5.54e-247	0.607656	0.311	0.046	3.7e-242	C03_PI16	ADAMTSL3
2.17e-106	0.606205	0.905	0.697	1.45e-101	C03_PI16	EEF1D
3.23e-128	0.605468	0.476	0.194	2.16e-123	C03_PI16	GABARAPL1
2.38e-97	0.603602	0.909	0.72	1.59e-92	C03_PI16	DDX5
2.69e-144	0.603151	0.295	0.074	1.8e-139	C03_PI16	TGFBR3
4.62e-80	0.602962	0.341	0.142	3.09e-75	C03_PI16	HDAC7
7.31e-182	0.600959	0.366	0.095	4.88e-177	C03_PI16	BIN1
2.93e-124	0.597775	0.562	0.261	1.96e-119	C03_PI16	FAM3C
2e-152	0.595143	0.267	0.057	1.34e-147	C03_PI16	RNASE4
7.61e-213	0.593474	0.309	0.057	5.09e-208	C03_PI16	PALM
3.05e-127	0.591388	0.534	0.232	2.04e-122	C03_PI16	KRTCAP2
1.04e-126	0.590791	0.528	0.218	6.93e-122	C03_PI16	SEPW1
2.42e-153	0.588321	0.354	0.103	1.62e-148	C03_PI16	CALHM2
3.17e-107	0.587776	0.952	0.797	2.12e-102	C03_PI16	UBC
3.76e-121	0.587216	0.597	0.258	2.51e-116	C03_PI16	ATP5L
2.18e-107	0.586466	0.885	0.598	1.46e-102	C03_PI16	HNRNPA1
6.24e-57	0.585119	0.486	0.276	4.17e-52	C03_PI16	RGS2
1.79e-197	0.5849	0.889	0.451	1.2e-192	C03_PI16	MFAP4
6.95e-116	0.583786	0.474	0.194	4.64e-111	C03_PI16	WBP5
7.11e-80	0.58352	0.604	0.346	4.75e-75	C03_PI16	C6orf48
4.03e-65	0.581154	0.371	0.179	2.69e-60	C03_PI16	MAT2A
1.94e-241	0.58107	0.263	0.032	1.3e-236	C03_PI16	RGMA
4.21e-162	0.58026	0.299	0.069	2.81e-157	C03_PI16	IL11RA
1.55e-98	0.579331	0.828	0.539	1.04e-93	C03_PI16	S100A13
2.55e-120	0.576923	0.391	0.145	1.71e-115	C03_PI16	FAM127A
2.25e-126	0.576448	0.579	0.266	1.5e-121	C03_PI16	BLVRB
6.69e-118	0.57597	0.489	0.209	4.47e-113	C03_PI16	BDH2
3.14e-23	0.57535	0.37	0.249	2.1e-18	C03_PI16	MT1X
5.21e-114	0.574659	0.396	0.153	3.48e-109	C03_PI16	PLK3
5.15e-151	0.574564	0.984	0.932	3.44e-146	C03_PI16	RPL34
4.58e-96	0.572291	0.617	0.336	3.06e-91	C03_PI16	HEXB
1.33e-105	0.570664	0.733	0.419	8.89e-101	C03_PI16	TSPAN4
3.61e-202	0.568219	0.332	0.068	2.42e-197	C03_PI16	PHGDH
5.08e-164	0.568008	0.98	0.658	3.4e-159	C03_PI16	SPARCL1
7.58e-53	0.567263	0.429	0.237	5.06e-48	C03_PI16	CD55
1.3e-117	0.563946	0.49	0.205	8.67e-113	C03_PI16	C14orf2
4.28e-40	0.5624	0.741	0.537	2.86e-35	C03_PI16	CFH
7.12e-109	0.561445	0.952	0.791	4.76e-104	C03_PI16	RPS4X
9.94e-125	0.560837	0.621	0.306	6.64e-120	C03_PI16	GSTM3
1.7e-96	0.56049	0.723	0.436	1.14e-91	C03_PI16	RNH1
3.04e-106	0.556655	0.693	0.382	2.03e-101	C03_PI16	SSPN
3.93e-126	0.554583	0.58	0.252	2.63e-121	C03_PI16	FMO2
6.98e-88	0.553004	0.748	0.48	4.67e-83	C03_PI16	SNX3
1.2e-105	0.552389	0.653	0.347	8e-101	C03_PI16	SDF4
2.96e-138	0.551697	0.401	0.136	1.98e-133	C03_PI16	TRIP10
1.92e-105	0.551061	0.495	0.227	1.28e-100	C03_PI16	SMIM14
7.01e-121	0.547937	0.269	0.071	4.68e-116	C03_PI16	OSR2
1.24e-148	0.54696	0.733	0.344	8.31e-144	C03_PI16	HTRA1
3.32e-92	0.545466	0.837	0.567	2.22e-87	C03_PI16	TMEM59
1.22e-142	0.543925	0.42	0.142	8.15e-138	C03_PI16	SELENBP1
1.74e-43	0.543526	0.832	0.643	1.17e-38	C03_PI16	MT2A
1.43e-92	0.543165	0.849	0.579	9.53e-88	C03_PI16	PMP22
3.5e-111	0.541835	0.279	0.082	2.34e-106	C03_PI16	FLRT2
5.09e-158	0.539677	0.304	0.072	3.4e-153	C03_PI16	DCLK1
4.51e-101	0.538536	0.374	0.142	3.02e-96	C03_PI16	CRABP2
2.23e-69	0.535458	0.547	0.316	1.49e-64	C03_PI16	HNRNPH1
4.24e-101	0.534653	0.777	0.46	2.83e-96	C03_PI16	ZFAS1
2.49e-113	0.533993	0.504	0.213	1.66e-108	C03_PI16	C19orf43
1.36e-103	0.533272	0.351	0.129	9.06e-99	C03_PI16	VEGFB
2.16e-80	0.532972	0.815	0.55	1.44e-75	C03_PI16	SQSTM1
4.59e-85	0.531012	0.677	0.406	3.07e-80	C03_PI16	PLD3
1.02e-125	0.530148	0.315	0.093	6.8e-121	C03_PI16	ARL4D
2.16e-49	0.529198	0.374	0.195	1.44e-44	C03_PI16	TPPP3
1.43e-165	0.522255	0.307	0.07	9.57e-161	C03_PI16	NT5E
4.2e-88	0.521752	0.543	0.285	2.81e-83	C03_PI16	TMEM109
2.49e-114	0.519906	0.362	0.128	1.66e-109	C03_PI16	SLC43A3
5.54e-127	0.518169	0.769	0.37	3.7e-122	C03_PI16	RPL36A
2.24e-81	0.515147	0.554	0.289	1.49e-76	C03_PI16	CD248
3.83e-78	0.515131	0.635	0.359	2.56e-73	C03_PI16	MRC2
2.26e-116	0.512179	0.972	0.93	1.51e-111	C03_PI16	RPL11
1.19e-107	0.511566	0.502	0.228	7.94e-103	C03_PI16	ANXA4
5.53e-111	0.511521	0.421	0.166	3.69e-106	C03_PI16	C19orf60
7.72e-75	0.509188	0.769	0.521	5.16e-70	C03_PI16	SAP18
4.76e-102	0.508133	0.4	0.159	3.18e-97	C03_PI16	ARRDC3
4.24e-89	0.507656	0.635	0.348	2.83e-84	C03_PI16	IL6ST
9.54e-94	0.507544	0.338	0.129	6.37e-89	C03_PI16	A4GALT
9.32e-114	0.507053	0.684	0.354	6.23e-109	C03_PI16	CD9
1.44e-102	0.506898	0.967	0.918	9.61e-98	C03_PI16	RPL32
7.08e-119	0.506602	0.581	0.247	4.73e-114	C03_PI16	TCEB2
1.91e-88	0.506252	0.654	0.373	1.28e-83	C03_PI16	TUBB4B
8.46e-123	0.50606	0.342	0.111	5.65e-118	C03_PI16	SULT1A1
2.82e-92	0.505687	0.524	0.261	1.88e-87	C03_PI16	SNHG7
2.62e-73	0.504851	0.963	0.828	1.75e-68	C03_PI16	SERPING1
1.3e-144	0.503847	0.448	0.15	8.69e-140	C03_PI16	EBF1
1.56e-117	0.503392	0.289	0.087	1.04e-112	C03_PI16	SPG20
5.21e-64	0.503084	0.429	0.219	3.48e-59	C03_PI16	LXN
4.24e-124	0.50157	0.847	0.426	2.83e-119	C03_PI16	H3F3A
1.36e-119	0.501533	0.311	0.095	9.08e-115	C03_PI16	ACVRL1
1.32e-84	0.501159	0.558	0.293	8.85e-80	C03_PI16	ZNF503
4.99e-79	0.499201	0.474	0.241	3.34e-74	C03_PI16	TMBIM1
2.93e-94	0.497132	0.522	0.25	1.96e-89	C03_PI16	SMARCA2
4.66e-82	0.496596	0.636	0.365	3.11e-77	C03_PI16	CRTAP
2.02e-126	0.494936	0.349	0.113	1.35e-121	C03_PI16	CHPT1
3.08e-56	0.493544	0.708	0.476	2.06e-51	C03_PI16	MYADM
6.07e-98	0.490906	0.425	0.179	4.05e-93	C03_PI16	CCPG1
8.6e-108	0.48928	0.319	0.105	5.75e-103	C03_PI16	HOXA5
1.94e-84	0.488799	0.603	0.322	1.29e-79	C03_PI16	TSC22D3
3.17e-73	0.487753	0.393	0.181	2.12e-68	C03_PI16	ARHGAP21
1.33e-106	0.487704	0.533	0.229	8.86e-102	C03_PI16	ATP5D
1.69e-114	0.487483	0.56	0.263	1.13e-109	C03_PI16	CREG1
6.2e-74	0.485446	0.747	0.484	4.14e-69	C03_PI16	CTSD
5.24e-110	0.484254	0.972	0.917	3.5e-105	C03_PI16	RPS8
1.06e-95	0.483667	0.277	0.092	7.11e-91	C03_PI16	PXDC1
2.55e-38	0.482683	0.482	0.291	1.7e-33	C03_PI16	HTRA3
4.63e-125	0.482593	0.547	0.221	3.09e-120	C03_PI16	ELN
1.06e-69	0.481618	0.594	0.348	7.1e-65	C03_PI16	DDR2
1.89e-68	0.48058	0.612	0.369	1.26e-63	C03_PI16	OS9
3.54e-107	0.48044	0.283	0.087	2.37e-102	C03_PI16	ELMSAN1
6.4e-52	0.480114	0.377	0.2	4.28e-47	C03_PI16	CXCL14
0	0.478874	0.642	0.154	0	C03_PI16	SFTPC
8.74e-112	0.478857	0.326	0.108	5.84e-107	C03_PI16	RECK
1.02e-84	0.478371	0.341	0.139	6.8e-80	C03_PI16	UBE2S
1.67e-78	0.477274	0.682	0.409	1.11e-73	C03_PI16	HERPUD1
3.56e-109	0.476482	0.972	0.895	2.38e-104	C03_PI16	RPL9
1.07e-69	0.47453	0.342	0.152	7.18e-65	C03_PI16	FOSL2
1.96e-116	0.473198	0.581	0.272	1.31e-111	C03_PI16	QSOX1
3.25e-107	0.473158	0.497	0.224	2.17e-102	C03_PI16	RNF187
1.32e-159	0.473104	0.286	0.062	8.83e-155	C03_PI16	SCARA3
1.99e-80	0.471942	0.342	0.141	1.33e-75	C03_PI16	BNC2
2.73e-117	0.471605	0.298	0.088	1.82e-112	C03_PI16	FAM43A
3.31e-115	0.471414	0.251	0.066	2.21e-110	C03_PI16	RASSF2
1.37e-68	0.470532	0.763	0.508	9.16e-64	C03_PI16	SRSF3
4.77e-98	0.468627	0.51	0.225	3.19e-93	C03_PI16	ATP5J
7.42e-77	0.467244	0.293	0.112	4.96e-72	C03_PI16	SLC29A1
1.87e-78	0.466447	0.328	0.133	1.25e-73	C03_PI16	TUBB2A
2.45e-66	0.46573	0.79	0.537	1.64e-61	C03_PI16	ARL6IP5
2.5e-72	0.465602	0.968	0.922	1.67e-67	C03_PI16	H3F3B
2.06e-49	0.46555	0.716	0.532	1.38e-44	C03_PI16	PPDPF
4.15e-75	0.465523	0.584	0.332	2.77e-70	C03_PI16	ADI1
1.35e-98	0.464396	0.962	0.812	8.99e-94	C03_PI16	RPL7A
2.86e-59	0.463257	0.576	0.351	1.91e-54	C03_PI16	XBP1
2.16e-81	0.463101	0.501	0.255	1.44e-76	C03_PI16	MGAT1
2.63e-89	0.462761	0.711	0.426	1.76e-84	C03_PI16	TACC1
8.08e-106	0.459976	0.297	0.096	5.4e-101	C03_PI16	THBS3
1.23e-73	0.459075	0.363	0.164	8.25e-69	C03_PI16	DNAJB9
3.71e-62	0.45789	0.417	0.213	2.48e-57	C03_PI16	PCYOX1
1.17e-83	0.457666	0.931	0.723	7.79e-79	C03_PI16	RPSA
4.05e-106	0.454519	0.309	0.103	2.71e-101	C03_PI16	TSC22D2
3.28e-73	0.454455	0.701	0.44	2.19e-68	C03_PI16	GABARAPL2
6.2e-97	0.453638	0.378	0.153	4.14e-92	C03_PI16	ST6GALNAC6
5.07e-76	0.453524	0.366	0.162	3.39e-71	C03_PI16	AHR
2.47e-71	0.453066	0.539	0.299	1.65e-66	C03_PI16	DDX3X
2.3e-75	0.452977	0.771	0.507	1.54e-70	C03_PI16	NENF
1.26e-87	0.452868	0.374	0.158	8.39e-83	C03_PI16	LINC00493
1.56e-72	0.449149	0.3	0.121	1.04e-67	C03_PI16	SESTD1
1.94e-78	0.447742	0.32	0.131	1.29e-73	C03_PI16	ARIH1
3.67e-92	0.446743	0.392	0.164	2.45e-87	C03_PI16	VIMP
3.26e-68	0.446643	0.516	0.281	2.18e-63	C03_PI16	KLF10
3.41e-79	0.443934	0.633	0.356	2.28e-74	C03_PI16	PRNP
1.53e-107	0.442425	0.474	0.194	1.02e-102	C03_PI16	ATP5H
3.51e-62	0.441642	0.347	0.162	2.35e-57	C03_PI16	FSTL3
2.75e-86	0.44149	0.281	0.1	1.84e-81	C03_PI16	PPP1R15B
3.6e-100	0.437791	0.389	0.152	2.41e-95	C03_PI16	PLSCR4
3.47e-81	0.437502	0.349	0.144	2.32e-76	C03_PI16	GULP1
1.64e-73	0.435789	0.702	0.42	1.1e-68	C03_PI16	EIF3F
3.45e-83	0.431834	0.423	0.196	2.31e-78	C03_PI16	PRCP
7.95e-86	0.431624	0.401	0.177	5.31e-81	C03_PI16	SMIM19
2.65e-159	0.431099	0.936	0.563	1.77e-154	C03_PI16	TIMP3
7.07e-82	0.430212	0.385	0.167	4.73e-77	C03_PI16	SUN2
4.42e-66	0.429297	0.383	0.185	2.95e-61	C03_PI16	TPST1
2.68e-73	0.429056	0.483	0.25	1.79e-68	C03_PI16	CLK1
6.97e-62	0.428314	0.513	0.292	4.66e-57	C03_PI16	DPP7
2.49e-48	0.427824	0.361	0.193	1.66e-43	C03_PI16	FAM46A
2.41e-70	0.426604	0.631	0.378	1.61e-65	C03_PI16	NUCB1
1.3e-97	0.425935	0.325	0.116	8.66e-93	C03_PI16	NCOA1
6.56e-105	0.425794	0.31	0.104	4.38e-100	C03_PI16	H2AFX
2e-48	0.424813	0.454	0.257	1.33e-43	C03_PI16	SAMHD1
1.4e-65	0.423612	0.467	0.243	9.36e-61	C03_PI16	PDGFRA
1.45e-68	0.423338	0.362	0.163	9.71e-64	C03_PI16	PLK2
1.28e-74	0.422687	0.438	0.212	8.55e-70	C03_PI16	EPB41L4A-AS1
8.19e-78	0.422651	0.79	0.503	5.48e-73	C03_PI16	EIF3E
1.54e-94	0.4213	0.328	0.121	1.03e-89	C03_PI16	HSPB2
7.53e-64	0.420448	0.613	0.363	5.03e-59	C03_PI16	TMED2
6.17e-54	0.420252	0.492	0.287	4.12e-49	C03_PI16	FAM133B
6.42e-103	0.420026	0.264	0.076	4.29e-98	C03_PI16	MAL
1.03e-72	0.419196	0.345	0.151	6.92e-68	C03_PI16	TSPYL2
2.7e-66	0.419027	0.406	0.196	1.8e-61	C03_PI16	TSHZ2
1.85e-99	0.418263	0.263	0.079	1.24e-94	C03_PI16	ANG
4.8e-58	0.416771	0.588	0.364	3.21e-53	C03_PI16	NDFIP1
1.16e-68	0.415839	0.519	0.274	7.78e-64	C03_PI16	DPYSL3
3.24e-101	0.415759	0.618	0.275	2.17e-96	C03_PI16	ATP5E
8.35e-87	0.412413	0.436	0.193	5.58e-82	C03_PI16	ATP5I
1.18e-79	0.412288	0.349	0.146	7.89e-75	C03_PI16	TOB1
9.39e-70	0.409997	0.593	0.314	6.28e-65	C03_PI16	COL14A1
6.54e-86	0.409944	0.271	0.093	4.37e-81	C03_PI16	PER1
5.8e-74	0.409928	0.327	0.133	3.88e-69	C03_PI16	DDX3Y
4.95e-63	0.408669	0.901	0.707	3.31e-58	C03_PI16	OAZ1
6.59e-57	0.406579	0.614	0.375	4.41e-52	C03_PI16	SLC38A2
3.94e-95	0.406561	0.29	0.096	2.63e-90	C03_PI16	SSC5D
1.64e-74	0.404989	0.45	0.219	1.09e-69	C03_PI16	AMD1
6.87e-82	0.404894	0.972	0.944	4.59e-77	C03_PI16	RPS14
3.44e-91	0.404752	0.256	0.082	2.3e-86	C03_PI16	FAM63B
8.93e-113	0.4046	0.259	0.071	5.97e-108	C03_PI16	RAI2
2e-61	0.403628	0.51	0.289	1.34e-56	C03_PI16	PLP2
7.71e-70	0.403415	0.593	0.331	5.15e-65	C03_PI16	LTBP1
2.54e-69	0.403054	0.393	0.191	1.7e-64	C03_PI16	PMVK
2.72e-78	0.40224	0.327	0.128	1.82e-73	C03_PI16	NEGR1
5.61e-120	0.402077	0.752	0.345	3.75e-115	C03_PI16	ALDOA
3.32e-99	0.400593	0.48	0.21	2.22e-94	C03_PI16	C1orf21
1.66e-67	0.40044	0.519	0.28	1.11e-62	C03_PI16	PLPP1
2.48e-54	0.400049	0.549	0.332	1.66e-49	C03_PI16	ATP1A1
1.39e-62	0.399721	0.349	0.159	9.26e-58	C03_PI16	ID4
4.03e-56	0.399548	0.451	0.25	2.69e-51	C03_PI16	SNRNP70
1.73e-67	0.398327	0.571	0.32	1.16e-62	C03_PI16	GNB2
1.51e-79	0.398092	0.463	0.222	1.01e-74	C03_PI16	HSPG2
2.97e-79	0.396561	0.299	0.115	1.99e-74	C03_PI16	OSER1
5.66e-56	0.396439	0.448	0.246	3.78e-51	C03_PI16	CTTN
5.04e-87	0.396291	0.345	0.138	3.37e-82	C03_PI16	CKS1B
6.54e-56	0.394622	0.442	0.245	4.37e-51	C03_PI16	HEXA
7.07e-45	0.393613	0.374	0.206	4.73e-40	C03_PI16	CHD1
7.77e-83	0.392807	0.4	0.172	5.19e-78	C03_PI16	ATPIF1
7.02e-62	0.392692	0.528	0.297	4.69e-57	C03_PI16	PAM
5.22e-69	0.392637	0.453	0.227	3.49e-64	C03_PI16	RBMS3
5.08e-111	0.392532	0.693	0.338	3.4e-106	C03_PI16	RPL17
2.25e-58	0.39228	0.36	0.177	1.5e-53	C03_PI16	PPP1R10
1.61e-59	0.391649	0.662	0.421	1.08e-54	C03_PI16	SRSF2
2.54e-70	0.390077	0.588	0.332	1.7e-65	C03_PI16	CPQ
2.47e-58	0.389028	0.306	0.138	1.65e-53	C03_PI16	IRF2BPL
6.96e-84	0.38895	0.533	0.266	4.65e-79	C03_PI16	RBP1
1.2e-53	0.387938	0.388	0.206	8.05e-49	C03_PI16	ERGIC1
1.57e-40	0.387324	0.407	0.234	1.05e-35	C03_PI16	ID1
4.26e-91	0.385925	0.313	0.114	2.84e-86	C03_PI16	TNFSF12
8.77e-87	0.385866	0.978	0.922	5.86e-82	C03_PI16	RPS12
1.72e-114	0.384117	0.252	0.067	1.15e-109	C03_PI16	CRYL1
3.94e-67	0.383724	0.691	0.429	2.63e-62	C03_PI16	CSTB
1.71e-67	0.383193	0.352	0.161	1.14e-62	C03_PI16	AK1
2.21e-69	0.383165	0.43	0.214	1.48e-64	C03_PI16	OAT
2.3e-76	0.383159	0.292	0.112	1.53e-71	C03_PI16	MAP3K8
3.14e-97	0.382706	0.99	0.938	2.1e-92	C03_PI16	TPT1
7.29e-65	0.382257	0.982	0.974	4.87e-60	C03_PI16	FTL
2.6e-25	0.382172	0.328	0.206	1.74e-20	C03_PI16	B4GALT1
1.06e-69	0.382119	0.295	0.121	7.11e-65	C03_PI16	LARP6
5.85e-65	0.381411	0.46	0.242	3.91e-60	C03_PI16	CHID1
5.66e-77	0.381386	0.972	0.885	3.78e-72	C03_PI16	RPS20
1.03e-64	0.381038	0.34	0.157	6.85e-60	C03_PI16	CERS2
7.36e-48	0.380637	0.385	0.213	4.92e-43	C03_PI16	WTAP
1.72e-83	0.380574	0.448	0.201	1.15e-78	C03_PI16	NDRG2
2.41e-62	0.379283	0.6	0.354	1.61e-57	C03_PI16	VAMP2
4.12e-90	0.378585	0.269	0.089	2.75e-85	C03_PI16	SNX21
1.64e-70	0.378121	0.311	0.133	1.1e-65	C03_PI16	C16orf13
9.32e-78	0.378104	0.395	0.176	6.23e-73	C03_PI16	ATP5G1
9.81e-64	0.377341	0.356	0.168	6.56e-59	C03_PI16	UGDH
5.57e-73	0.37709	0.345	0.15	3.73e-68	C03_PI16	GCSH
5.81e-81	0.376638	0.972	0.913	3.88e-76	C03_PI16	RPS13
4.97e-56	0.374551	0.422	0.225	3.32e-51	C03_PI16	FKBP9
7.59e-48	0.373918	0.617	0.396	5.07e-43	C03_PI16	ZFAND5
1.62e-64	0.372409	0.533	0.297	1.08e-59	C03_PI16	HNRNPH3
8.71e-73	0.372339	0.415	0.192	5.82e-68	C03_PI16	USMG5
1.42e-54	0.371074	0.841	0.632	9.47e-50	C03_PI16	HSPA8
6.85e-55	0.369587	0.418	0.223	4.58e-50	C03_PI16	CITED2
2.31e-76	0.369288	0.978	0.904	1.54e-71	C03_PI16	RPS23
3.42e-76	0.368775	0.253	0.091	2.29e-71	C03_PI16	RRAGC
1.39e-75	0.36827	0.402	0.181	9.32e-71	C03_PI16	ATP5C1
1.78e-70	0.365015	0.413	0.198	1.19e-65	C03_PI16	RNF130
1.76e-56	0.364691	0.597	0.358	1.18e-51	C03_PI16	EIF3G
3.78e-58	0.362719	0.279	0.121	2.53e-53	C03_PI16	PQLC3
1.2e-57	0.362467	0.509	0.286	7.99e-53	C03_PI16	CLTB
4.48e-55	0.358224	0.564	0.337	2.99e-50	C03_PI16	SERINC1
6.74e-65	0.356308	0.969	0.883	4.5e-60	C03_PI16	RPS28
2.08e-58	0.355946	0.259	0.106	1.39e-53	C03_PI16	TCEAL7
2.05e-68	0.35565	0.406	0.192	1.37e-63	C03_PI16	ATP5A1
1.29e-53	0.354981	0.301	0.136	8.61e-49	C03_PI16	GADD45G
2.54e-43	0.354955	0.573	0.37	1.69e-38	C03_PI16	TAX1BP3
3.49e-47	0.354949	0.415	0.232	2.34e-42	C03_PI16	AXL
2.94e-44	0.354429	0.317	0.163	1.97e-39	C03_PI16	ESYT2
7.92e-78	0.35084	0.322	0.128	5.29e-73	C03_PI16	FYN
6.43e-76	0.350744	0.449	0.209	4.3e-71	C03_PI16	ATP5B
2.37e-60	0.350459	0.298	0.131	1.59e-55	C03_PI16	NXF1
2.13e-53	0.349464	0.424	0.231	1.42e-48	C03_PI16	TMEM43
1.01e-40	0.349446	0.737	0.536	6.76e-36	C03_PI16	YBX3
1.82e-48	0.346536	0.968	0.962	1.21e-43	C03_PI16	RPL13
2.01e-50	0.346307	0.554	0.341	1.34e-45	C03_PI16	LMAN2
4.94e-61	0.3463	0.277	0.115	3.3e-56	C03_PI16	MEIS1
5.86e-44	0.345048	0.401	0.227	3.92e-39	C03_PI16	VASN
2.2e-62	0.343958	0.319	0.146	1.47e-57	C03_PI16	CDC26
1.6e-53	0.343411	0.537	0.317	1.07e-48	C03_PI16	ACADVL
1.39e-57	0.342196	0.967	0.921	9.3e-53	C03_PI16	RPS3A
7.16e-42	0.341367	0.46	0.279	4.79e-37	C03_PI16	RSRP1
3.77e-74	0.341269	0.734	0.44	2.52e-69	C03_PI16	TFPI
2.04e-31	0.340501	0.312	0.181	1.36e-26	C03_PI16	GABARAP
4.2e-62	0.340264	0.277	0.115	2.81e-57	C03_PI16	CSF1
8.29e-56	0.340023	0.315	0.146	5.54e-51	C03_PI16	NAV1
1.84e-49	0.33898	0.327	0.165	1.23e-44	C03_PI16	SRSF6
9.1e-73	0.33869	0.253	0.092	6.08e-68	C03_PI16	ARAP1
5.8e-61	0.336115	0.402	0.201	3.87e-56	C03_PI16	ST3GAL4
1.29e-45	0.33538	0.334	0.174	8.6e-41	C03_PI16	HEG1
7.74e-65	0.334821	0.961	0.885	5.17e-60	C03_PI16	FAU
4.38e-43	0.333629	0.631	0.413	2.93e-38	C03_PI16	MYDGF
9.87e-54	0.332643	0.929	0.776	6.6e-49	C03_PI16	RPL4
3.65e-64	0.332639	0.991	0.928	2.44e-59	C03_PI16	VIM
5.58e-66	0.332599	0.372	0.171	3.73e-61	C03_PI16	CTSH
3.36e-66	0.331318	0.271	0.111	2.24e-61	C03_PI16	EGLN2
1.55e-55	0.328178	0.375	0.189	1.03e-50	C03_PI16	TOB2
2.52e-60	0.32806	0.286	0.121	1.69e-55	C03_PI16	SUN1
2.09e-40	0.327931	0.252	0.118	1.4e-35	C03_PI16	CXCL3
2.65e-45	0.327908	0.606	0.386	1.77e-40	C03_PI16	SRSF7
3.41e-46	0.327226	0.849	0.633	2.28e-41	C03_PI16	CD59
2.48e-57	0.325814	0.877	0.642	1.66e-52	C03_PI16	SAT1
8.5e-55	0.32539	0.529	0.308	5.68e-50	C03_PI16	SMDT1
4.69e-51	0.323884	0.449	0.256	3.14e-46	C03_PI16	AKR7A2
4.71e-45	0.322994	0.362	0.192	3.15e-40	C03_PI16	TMEM47
1.33e-43	0.3222	0.859	0.651	8.86e-39	C03_PI16	EEF1B2
1.47e-54	0.322162	0.311	0.148	9.83e-50	C03_PI16	TRIOBP
5.19e-55	0.320735	0.37	0.189	3.47e-50	C03_PI16	ALDH9A1
3.25e-61	0.320305	0.363	0.17	2.17e-56	C03_PI16	MYEOV2
5.46e-49	0.31992	0.291	0.138	3.65e-44	C03_PI16	SNTB2
2.81e-63	0.319284	0.379	0.182	1.88e-58	C03_PI16	FEZ1
9.19e-47	0.319273	0.388	0.214	6.14e-42	C03_PI16	AAMDC
1.73e-51	0.319087	0.869	0.658	1.15e-46	C03_PI16	S100A10
2.12e-63	0.318964	0.32	0.14	1.42e-58	C03_PI16	LMBRD1
3.16e-63	0.317484	0.326	0.146	2.11e-58	C03_PI16	HYI
1.35e-55	0.31748	0.37	0.184	8.99e-51	C03_PI16	OLFML1
1.68e-59	0.317283	0.4	0.196	1.12e-54	C03_PI16	C14orf166
9.29e-69	0.317183	0.938	0.736	6.21e-64	C03_PI16	RPL38
2.26e-91	0.316827	0.744	0.442	1.51e-86	C03_PI16	CD74
6.22e-54	0.316653	0.322	0.156	4.15e-49	C03_PI16	SLC38A10
2.37e-62	0.316646	0.969	0.887	1.59e-57	C03_PI16	RPS11
1.4e-75	0.316635	0.472	0.219	9.35e-71	C03_PI16	ATP5G3
1.89e-65	0.316403	0.256	0.098	1.26e-60	C03_PI16	PKD1
4.26e-61	0.313793	0.453	0.239	2.85e-56	C03_PI16	SNRPN
2.65e-52	0.313723	0.488	0.281	1.77e-47	C03_PI16	STUB1
3.92e-57	0.313668	0.313	0.144	2.62e-52	C03_PI16	HIC1
3.24e-38	0.3135	0.33	0.182	2.16e-33	C03_PI16	PHLDB1
9.87e-53	0.31344	0.379	0.193	6.6e-48	C03_PI16	CDKN1C
5.99e-53	0.313103	0.276	0.125	4.01e-48	C03_PI16	CDK5RAP3
2.88e-43	0.312498	0.83	0.635	1.93e-38	C03_PI16	SOD1
8.35e-40	0.312289	0.364	0.206	5.58e-35	C03_PI16	TMEM248
1.35e-51	0.310989	0.361	0.186	8.99e-47	C03_PI16	TM2D1
1.4e-46	0.310527	0.506	0.303	9.35e-42	C03_PI16	CYB5A
3.16e-38	0.309807	0.297	0.157	2.11e-33	C03_PI16	STAT6
1.37e-44	0.309659	0.724	0.485	9.17e-40	C03_PI16	MRFAP1
1.55e-47	0.308285	0.315	0.157	1.04e-42	C03_PI16	PCF11
5.11e-57	0.30744	0.284	0.124	3.41e-52	C03_PI16	ARMCX1
7.41e-51	0.307418	0.474	0.271	4.95e-46	C03_PI16	CHMP4B
1.35e-65	0.307345	0.256	0.099	9.03e-61	C03_PI16	SLC25A4
2.35e-62	0.307126	0.326	0.146	1.57e-57	C03_PI16	TNS2
4.68e-50	0.306981	0.318	0.157	3.13e-45	C03_PI16	SRSF1
2.04e-52	0.305139	0.267	0.12	1.36e-47	C03_PI16	TMEM243
9.13e-59	0.304785	0.254	0.104	6.1e-54	C03_PI16	CDKN2C
1.97e-49	0.303527	0.471	0.273	1.31e-44	C03_PI16	HNRNPF
7.35e-60	0.303166	0.3	0.133	4.91e-55	C03_PI16	NR1H2
3.04e-52	0.302947	0.275	0.126	2.03e-47	C03_PI16	RTFDC1
8.13e-44	0.301872	0.436	0.254	5.43e-39	C03_PI16	CD47
2.87e-40	0.301303	0.25	0.122	1.92e-35	C03_PI16	RAD50
1.26e-33	0.30083	0.914	0.848	8.42e-29	C03_PI16	RPS5
8.25e-39	0.30068	0.299	0.156	5.51e-34	C03_PI16	REL
1.62e-39	0.300384	0.855	0.681	1.08e-34	C03_PI16	CCNI
5e-60	0.299801	0.364	0.171	3.34e-55	C03_PI16	C11orf31
9.88e-48	0.298488	0.314	0.156	6.6e-43	C03_PI16	P3H3
1.01e-36	0.298304	0.661	0.455	6.72e-32	C03_PI16	EFEMP2
5.41e-44	0.29817	0.28	0.136	3.62e-39	C03_PI16	NFKB1
6.43e-50	0.297785	0.308	0.148	4.3e-45	C03_PI16	FAM195B
2.46e-52	0.296805	0.336	0.164	1.64e-47	C03_PI16	MYLIP
2.52e-44	0.296793	0.544	0.333	1.69e-39	C03_PI16	NDN
2.08e-54	0.296765	0.969	0.919	1.39e-49	C03_PI16	RPL19
7.15e-48	0.296719	0.305	0.153	4.78e-43	C03_PI16	PITHD1
1.69e-39	0.295931	0.345	0.186	1.13e-34	C03_PI16	COL16A1
1.68e-64	0.29557	0.251	0.093	1.12e-59	C03_PI16	SPOCK1
5.14e-51	0.295273	0.559	0.335	3.44e-46	C03_PI16	RSL24D1
6.9e-50	0.294096	0.311	0.151	4.61e-45	C03_PI16	PBXIP1
4.79e-58	0.293884	0.281	0.122	3.2e-53	C03_PI16	SYNGR1
8.15e-44	0.293687	0.601	0.384	5.44e-39	C03_PI16	TRA2B
3.61e-37	0.292913	0.333	0.184	2.41e-32	C03_PI16	NUMA1
2.2e-54	0.29289	0.96	0.837	1.47e-49	C03_PI16	RPL24
1.36e-37	0.292815	0.9	0.733	9.08e-33	C03_PI16	HLA-E
9.29e-53	0.291937	0.98	0.947	6.21e-48	C03_PI16	RPS27A
2.94e-51	0.291902	0.318	0.154	1.96e-46	C03_PI16	UBL3
4.41e-66	0.291695	0.265	0.101	2.95e-61	C03_PI16	ADCY3
9.76e-40	0.291369	0.336	0.186	6.52e-35	C03_PI16	ARL5A
4.84e-36	0.29073	0.288	0.156	3.24e-31	C03_PI16	GNL1
1.19e-48	0.290543	0.333	0.168	7.94e-44	C03_PI16	CCNG1
1.33e-74	0.290452	0.476	0.224	8.91e-70	C03_PI16	SHFM1
1.41e-46	0.290321	0.282	0.133	9.45e-42	C03_PI16	ERAP2
1.62e-39	0.290279	0.682	0.478	1.08e-34	C03_PI16	CYB5R3
7.23e-50	0.289627	0.324	0.16	4.83e-45	C03_PI16	ATP5F1
9.36e-58	0.289396	0.355	0.165	6.25e-53	C03_PI16	ITIH5
1.57e-45	0.288124	0.982	0.876	1.05e-40	C03_PI16	MT-ND3
2.95e-41	0.287398	0.309	0.161	1.97e-36	C03_PI16	PABPN1
2.01e-35	0.287249	0.828	0.632	1.34e-30	C03_PI16	LGALS3BP
4.12e-45	0.285646	0.445	0.258	2.75e-40	C03_PI16	CMPK1
2.16e-15	0.284984	0.802	0.656	1.44e-10	C03_PI16	NNMT
1.3e-31	0.28491	0.333	0.195	8.72e-27	C03_PI16	DNASE2
8.14e-41	0.284709	0.286	0.147	5.44e-36	C03_PI16	RAB21
2.88e-49	0.28464	0.959	0.841	1.93e-44	C03_PI16	RPS29
8.22e-44	0.284098	0.464	0.276	5.49e-39	C03_PI16	ITGB1BP1
1.7e-37	0.283728	0.359	0.205	1.14e-32	C03_PI16	CTDSP2
1.5e-43	0.283399	0.611	0.388	1e-38	C03_PI16	SCP2
1.06e-26	0.282165	0.263	0.153	7.07e-22	C03_PI16	STX4
2.96e-36	0.281766	0.294	0.16	1.98e-31	C03_PI16	TMEM9B
4.82e-44	0.28157	0.388	0.217	3.22e-39	C03_PI16	MPC1
1.47e-37	0.281228	0.765	0.56	9.81e-33	C03_PI16	HNRNPDL
8.53e-57	0.280307	0.273	0.118	5.7e-52	C03_PI16	RNF146
1.78e-45	0.280097	0.289	0.142	1.19e-40	C03_PI16	ZNF667-AS1
5.62e-49	0.277906	0.4	0.214	3.76e-44	C03_PI16	HSD17B11
3.83e-45	0.277739	0.255	0.12	2.56e-40	C03_PI16	MESDC2
4.9e-42	0.276478	0.365	0.199	3.28e-37	C03_PI16	DDIT3
3.6e-54	0.275664	0.253	0.108	2.4e-49	C03_PI16	ANKRD35
3.71e-39	0.275319	0.397	0.234	2.48e-34	C03_PI16	APH1A
3.36e-16	0.274464	0.568	0.434	2.24e-11	C03_PI16	PNISR
1.88e-38	0.273924	0.277	0.142	1.26e-33	C03_PI16	FBXO17
4.99e-47	0.273916	0.31	0.155	3.34e-42	C03_PI16	SMARCE1
1.38e-37	0.273174	0.518	0.333	9.21e-33	C03_PI16	EIF1B
1.55e-12	0.272798	0.527	0.417	1.04e-07	C03_PI16	CYCS
7.97e-43	0.272647	0.25	0.12	5.33e-38	C03_PI16	SELT
5.94e-47	0.272443	0.37	0.198	3.97e-42	C03_PI16	UBXN6
2.6e-43	0.271119	0.46	0.275	1.74e-38	C03_PI16	SF1
1.56e-47	0.271076	0.28	0.129	1.04e-42	C03_PI16	PPP1R12B
1.56e-46	0.270245	0.255	0.117	1.04e-41	C03_PI16	TCTN1
3.99e-39	0.269913	0.398	0.233	2.67e-34	C03_PI16	IDS
4.79e-40	0.269596	0.442	0.266	3.2e-35	C03_PI16	RTN3
7.97e-62	0.269237	0.261	0.103	5.32e-57	C03_PI16	EGFR
1.64e-67	0.268953	0.4	0.179	1.09e-62	C03_PI16	CYP1B1
1.03e-38	0.268913	0.396	0.232	6.87e-34	C03_PI16	SDHD
2.81e-41	0.268181	0.337	0.181	1.88e-36	C03_PI16	HBP1
5.57e-35	0.266861	0.258	0.132	3.72e-30	C03_PI16	C2
3.5e-37	0.266748	0.453	0.278	2.34e-32	C03_PI16	AHCYL1
3.17e-07	0.266555	0.488	0.405	0.0211597	C03_PI16	MT1E
9.46e-29	0.26637	0.369	0.229	6.32e-24	C03_PI16	CBX6
7.91e-45	0.265748	0.261	0.12	5.28e-40	C03_PI16	RRAD
3.43e-139	0.265051	0.556	0.212	2.29e-134	C03_PI16	INMT
4.43e-32	0.264993	0.29	0.154	2.96e-27	C03_PI16	EEF1G
2.5e-53	0.264748	0.973	0.866	1.67e-48	C03_PI16	RPL30
5.87e-41	0.263961	0.543	0.344	3.93e-36	C03_PI16	ARL2
6.13e-39	0.263881	0.391	0.227	4.1e-34	C03_PI16	FOXO3
6.55e-44	0.263795	0.463	0.27	4.38e-39	C03_PI16	IMPDH2
1.46e-33	0.26351	0.367	0.216	9.77e-29	C03_PI16	SYNE1
1.29e-39	0.263447	0.288	0.146	8.6e-35	C03_PI16	TMEM159
1.86e-32	0.262751	0.438	0.272	1.24e-27	C03_PI16	AK3
7.25e-47	0.262471	0.276	0.13	4.84e-42	C03_PI16	ALKBH5
2.81e-38	0.260956	0.418	0.25	1.88e-33	C03_PI16	SLC3A2
2.41e-38	0.26082	0.925	0.81	1.61e-33	C03_PI16	RPL39
1.07e-48	0.260577	0.473	0.272	7.13e-44	C03_PI16	DNAJB6
9.9e-67	0.259511	0.531	0.257	6.61e-62	C03_PI16	ATP5G2
5.13e-31	0.258922	0.463	0.293	3.43e-26	C03_PI16	LAMA2
1.16e-50	0.258777	0.428	0.233	7.72e-46	C03_PI16	NDUFV2
3.53e-46	0.258565	0.488	0.285	2.36e-41	C03_PI16	EIF4H
9e-16	0.258223	0.765	0.634	6.01e-11	C03_PI16	TUBA1A
2.87e-38	0.258109	0.963	0.926	1.92e-33	C03_PI16	RPL8
4.07e-71	0.257328	0.45	0.224	2.72e-66	C03_PI16	HLA-DPB1
5.79e-32	0.25628	0.256	0.138	3.87e-27	C03_PI16	PLA2G16
2.98e-46	0.255626	0.265	0.124	1.99e-41	C03_PI16	ZC3H11A
4.74e-16	0.255564	0.686	0.628	3.17e-11	C03_PI16	CD99
4.08e-35	0.255316	0.902	0.773	2.72e-30	C03_PI16	RPL22
1.2e-44	0.254913	0.286	0.138	8.04e-40	C03_PI16	SAV1
2.13e-36	0.254693	0.547	0.358	1.42e-31	C03_PI16	ANXA11
1.4e-29	0.253654	0.367	0.223	9.35e-25	C03_PI16	ZCCHC24
5.99e-62	0.252494	0.383	0.179	4e-57	C03_PI16	ATP5J2
1.27e-31	0.252254	0.301	0.169	8.51e-27	C03_PI16	DSE
3.56e-41	0.251759	0.341	0.181	2.38e-36	C03_PI16	SH3D19
5.37e-36	0.25162	0.794	0.582	3.59e-31	C03_PI16	HMGN2
1.11e-32	0.250102	0.32	0.181	7.41e-28	C03_PI16	DPM3
3.6e-49	0.250054	0.252	0.112	2.4e-44	C03_PI16	CMBL
5.86e-48	0.250021	0.309	0.148	3.91e-43	C03_PI16	VEGFA
0	4.01446	0.832	0.085	0	Pericyte	RGS5
0	2.97515	0.734	0.105	0	Pericyte	NDUFA4L2
5.55e-246	2.47067	0.772	0.453	3.71e-241	Pericyte	ACTA2
0	2.42317	0.855	0.361	0	Pericyte	COL4A1
0	2.3943	0.693	0.059	0	Pericyte	MCAM
0	2.1283	0.664	0.153	0	Pericyte	MEF2C
7.74e-255	2.11279	0.67	0.296	5.17e-250	Pericyte	EGFL6
0	2.0527	0.738	0.324	0	Pericyte	COL18A1
0	2.00676	0.507	0.041	0	Pericyte	ANGPT2
0	1.98605	0.756	0.341	0	Pericyte	COL4A2
0	1.95681	0.718	0.213	0	Pericyte	PPP1R14A
0	1.94545	0.58	0.051	0	Pericyte	ADGRF5
0	1.91825	0.663	0.163	0	Pericyte	NOTCH3
0	1.90504	0.695	0.249	0	Pericyte	CCDC102B
4.07e-275	1.8367	0.771	0.432	2.72e-270	Pericyte	UACA
0	1.83539	0.416	0.025	0	Pericyte	HIGD1B
1.06e-292	1.79308	0.695	0.295	7.11e-288	Pericyte	MAP1B
0	1.73766	0.551	0.136	0	Pericyte	PLXDC1
7.4e-168	1.73207	0.314	0.076	4.95e-163	Pericyte	MYH11
2.03e-138	1.57919	0.711	0.484	1.36e-133	Pericyte	MYLK
1.12e-221	1.57896	0.92	0.669	7.48e-217	Pericyte	SPARCL1
5.79e-108	1.57759	0.76	0.59	3.87e-103	Pericyte	TAGLN
0	1.57589	0.473	0.085	0	Pericyte	PDGFA
3.28e-264	1.54748	0.455	0.117	2.19e-259	Pericyte	2022-09-04
0	1.53022	0.999	0.898	0	Pericyte	IGFBP7
1.5e-227	1.52932	0.892	0.754	1e-222	Pericyte	MYL9
2e-260	1.52258	0.731	0.383	1.34e-255	Pericyte	CRIP2
0	1.51824	0.424	0.05	0	Pericyte	PTP4A3
1.36e-264	1.48367	0.457	0.114	9.06e-260	Pericyte	FAM13C
6.5e-282	1.48071	0.573	0.183	4.34e-277	Pericyte	EPS8
0	1.47085	0.362	0.029	0	Pericyte	EGFLAM
0	1.46131	0.401	0.038	0	Pericyte	COX4I2
0	1.45189	0.442	0.044	0	Pericyte	GJC1
3.58e-272	1.45044	0.484	0.126	2.39e-267	Pericyte	ARHGAP29
0	1.4497	0.398	0.019	0	Pericyte	GJA4
6.11e-246	1.43523	0.65	0.268	4.08e-241	Pericyte	ITGA1
1.59e-126	1.43144	0.542	0.283	1.06e-121	Pericyte	CYTOR
1.96e-202	1.41675	0.541	0.216	1.31e-197	Pericyte	ARHGDIB
1.74e-109	1.37964	0.288	0.089	1.16e-104	Pericyte	ACTG2
2.93e-141	1.37705	0.813	0.676	1.96e-136	Pericyte	THY1
2.57e-152	1.34466	0.483	0.204	1.72e-147	Pericyte	CSRP2
0	1.32973	0.332	0.027	0	Pericyte	TINAGL1
7.87e-138	1.30631	0.772	0.598	5.26e-133	Pericyte	LAMA4
2.23e-186	1.29858	0.766	0.489	1.49e-181	Pericyte	CAV1
3.85e-192	1.29486	0.563	0.23	2.58e-187	Pericyte	MYO1B
4.27e-115	1.28359	0.473	0.222	2.85e-110	Pericyte	RGS16
2.63e-183	1.27185	0.418	0.127	1.75e-178	Pericyte	GUCY1B1
0	1.2716	0.992	0.906	0	Pericyte	CALD1
3.14e-215	1.26259	0.289	0.048	2.1e-210	Pericyte	APOLD1
2.92e-148	1.25495	0.552	0.277	1.95e-143	Pericyte	EPAS1
0	1.22756	0.339	0.023	0	Pericyte	ADAP2
1.92e-114	1.22148	0.452	0.209	1.28e-109	Pericyte	FRZB
1.15e-305	1.21474	0.289	0.028	7.69e-301	Pericyte	LGI4
5.18e-139	1.20581	0.738	0.471	3.46e-134	Pericyte	FILIP1L
1.02e-181	1.20219	0.493	0.176	6.81e-177	Pericyte	TPPP3
1.48e-132	1.19643	0.615	0.368	9.9e-128	Pericyte	NR2F2
1.32e-118	1.19557	0.307	0.098	8.85e-114	Pericyte	ADAMTS4
6.7e-116	1.18995	0.815	0.693	4.47e-111	Pericyte	TPM2
2.79e-156	1.18764	0.665	0.387	1.86e-151	Pericyte	PPP1R12A
2.04e-159	1.18677	0.331	0.092	1.36e-154	Pericyte	KCNJ8
0	1.18228	0.374	0.022	0	Pericyte	ESAM
7.61e-159	1.17859	0.48	0.188	5.08e-154	Pericyte	ECE1
1.51e-09	1.17689	0.282	0.223	0.000101234	Pericyte	ADAMTS1
1.03e-118	1.17412	0.468	0.218	6.88e-114	Pericyte	LHFPL6
1.9e-147	1.17376	0.715	0.474	1.27e-142	Pericyte	PDGFRB
0	1.17182	0.319	0.031	0	Pericyte	CSPG4
1.43e-299	1.14444	0.326	0.041	9.53e-295	Pericyte	FOXS1
5.46e-144	1.13478	0.36	0.119	3.65e-139	Pericyte	PGF
1.52e-100	1.11631	0.511	0.286	1.01e-95	Pericyte	MIR4435-2HG
5.61e-100	1.09127	0.759	0.673	3.75e-95	Pericyte	2022-09-07
1.08e-157	1.08546	0.443	0.164	7.2e-153	Pericyte	HES4
1.69e-157	1.07913	0.406	0.134	1.13e-152	Pericyte	KIAA0040
9.5e-163	1.07572	0.401	0.129	6.35e-158	Pericyte	JAG1
2.16e-152	1.0635	0.329	0.092	1.44e-147	Pericyte	EPB41L1
2.14e-133	1.05136	0.74	0.557	1.43e-128	Pericyte	ARPC5
4.99e-107	1.02718	0.665	0.453	3.33e-102	Pericyte	TFPI
2.46e-90	1.02091	0.482	0.267	1.65e-85	Pericyte	NID1
1.4e-150	1.01818	0.328	0.091	9.35e-146	Pericyte	CCDC3
1.79e-89	1.01759	0.573	0.36	1.2e-84	Pericyte	SELENOW
1.85e-109	1.00946	0.568	0.326	1.23e-104	Pericyte	CHCHD10
1.05e-81	1.00743	0.302	0.124	6.99e-77	Pericyte	SYNPO2
1.02e-64	1.00609	0.592	0.407	6.82e-60	Pericyte	C11orf96
1.18e-98	1.00049	0.59	0.382	7.88e-94	Pericyte	SDC2
9.52e-132	0.998589	0.353	0.113	6.36e-127	Pericyte	KRT18
1.02e-72	0.997167	0.367	0.179	6.82e-68	Pericyte	LMOD1
0	0.989032	0.303	0.03	0	Pericyte	CDH6
1.28e-61	0.986024	0.509	0.343	8.57e-57	Pericyte	SSRP1
8.23e-58	0.969992	0.414	0.246	5.5e-53	Pericyte	NID2
2.73e-75	0.967315	0.454	0.277	1.82e-70	Pericyte	OAZ2
3.21e-133	0.966133	0.33	0.099	2.15e-128	Pericyte	CARMN
8.49e-104	0.965749	0.529	0.306	5.67e-99	Pericyte	EHD2
2.45e-107	0.962616	0.639	0.439	1.63e-102	Pericyte	PDLIM1
2.36e-185	0.958706	0.289	0.057	1.57e-180	Pericyte	OLFML2A
9.06e-92	0.956728	0.685	0.501	6.05e-87	Pericyte	TLN1
7.25e-92	0.936601	0.552	0.325	4.85e-87	Pericyte	LRRFIP1
3.59e-240	0.936099	0.256	0.03	2.4e-235	Pericyte	MAP3K7CL
4.82e-107	0.935295	0.479	0.242	3.22e-102	Pericyte	CAV2
3.54e-84	0.934004	0.618	0.437	2.36e-79	Pericyte	MYH9
2.14e-131	0.933707	0.375	0.131	1.43e-126	Pericyte	LRRC32
2.89e-119	0.924703	0.402	0.159	1.93e-114	Pericyte	EBF1
2.78e-73	0.920836	0.514	0.315	1.86e-68	Pericyte	SH3KBP1
2.39e-99	0.916609	0.301	0.108	1.6e-94	Pericyte	ABCC9
7.71e-171	0.908546	0.951	0.923	5.15e-166	Pericyte	MYL6
2.48e-244	0.895633	0.278	0.035	1.65e-239	Pericyte	KLHL23
1.16e-99	0.89439	0.398	0.174	7.75e-95	Pericyte	TBX2
1.25e-205	0.891058	0.268	0.042	8.36e-201	Pericyte	ENPEP
5.55e-95	0.885816	0.299	0.107	3.71e-90	Pericyte	S1PR3
4.71e-114	0.885706	0.445	0.19	3.15e-109	Pericyte	EDNRA
4.05e-96	0.88417	0.444	0.215	2.71e-91	Pericyte	MGLL
3.06e-22	0.884008	0.408	0.326	2.04e-17	Pericyte	CCND1
4.43e-49	0.879801	0.467	0.323	2.96e-44	Pericyte	ACTN4
7.83e-100	0.874088	0.339	0.13	5.23e-95	Pericyte	MRVI1
5.96e-82	0.861176	0.448	0.241	3.98e-77	Pericyte	FBLIM1
1.51e-66	0.858783	0.616	0.464	1.01e-61	Pericyte	JAK1
5.46e-79	0.857817	0.432	0.222	3.65e-74	Pericyte	PXDN
7.24e-51	0.85608	0.475	0.318	4.83e-46	Pericyte	PHLDA1
3.62e-91	0.855453	0.325	0.129	2.42e-86	Pericyte	NES
1.35e-33	0.848342	0.348	0.235	9.02e-29	Pericyte	MARCKSL1
1.13e-83	0.843248	0.323	0.131	7.52e-79	Pericyte	SYNE2
4.56e-87	0.841041	0.326	0.132	3.04e-82	Pericyte	FILIP1
1.18e-272	0.840787	0.262	0.026	7.9e-268	Pericyte	EFHD1
1.24e-55	0.837567	0.434	0.264	8.29e-51	Pericyte	CAVIN3
3.01e-68	0.832195	0.405	0.222	2.01e-63	Pericyte	OLFML2B
8.64e-66	0.819381	0.307	0.14	5.77e-61	Pericyte	MAP3K20
3.53e-66	0.817167	0.502	0.326	2.36e-61	Pericyte	TGFB1I1
3.36e-87	0.813858	0.873	0.768	2.25e-82	Pericyte	ARPC2
1.3e-111	0.809715	0.344	0.12	8.71e-107	Pericyte	TES
1.03e-50	0.808541	0.444	0.295	6.87e-46	Pericyte	LAMC1
1.73e-112	0.804945	0.283	0.084	1.16e-107	Pericyte	ARHGAP42
4.36e-80	0.804825	0.507	0.31	2.91e-75	Pericyte	STOM
1.26e-264	0.797405	0.257	0.025	8.45e-260	Pericyte	RCSD1
2.4e-68	0.795616	0.684	0.576	1.6e-63	Pericyte	POMP
4.63e-100	0.791692	0.341	0.133	3.09e-95	Pericyte	PTK2
4.61e-58	0.781475	0.278	0.124	3.08e-53	Pericyte	WFDC1
1.3e-30	0.769595	0.416	0.314	8.66e-26	Pericyte	CD248
1.19e-36	0.768229	0.348	0.223	7.93e-32	Pericyte	SMOC2
2.74e-106	0.76804	0.875	0.739	1.83e-101	Pericyte	TPM1
3.41e-47	0.765744	0.489	0.333	2.28e-42	Pericyte	COL14A1
5.16e-148	0.759034	0.969	0.914	3.45e-143	Pericyte	SPARC
6.36e-58	0.752484	0.366	0.192	4.25e-53	Pericyte	LOXL2
3.16e-132	0.747912	0.323	0.096	2.11e-127	Pericyte	GMFG
3.26e-65	0.742731	0.666	0.538	2.18e-60	Pericyte	MFGE8
1.39e-64	0.736345	0.455	0.271	9.32e-60	Pericyte	RBPMS
6.43e-74	0.731184	0.621	0.408	4.3e-69	Pericyte	PRSS23
9.51e-51	0.730764	0.36	0.203	6.36e-46	Pericyte	PHLDA2
0.00721624	0.7304	0.33	0.319	1	Pericyte	IFITM1
1.33e-49	0.724988	0.366	0.207	8.9e-45	Pericyte	IGFBP2
8.63e-94	0.721603	0.273	0.09	5.77e-89	Pericyte	B3GNT2
1.27e-93	0.716088	0.253	0.08	8.45e-89	Pericyte	ARHGEF17
3.86e-107	0.713874	0.25	0.071	2.58e-102	Pericyte	COBLL1
7.35e-93	0.701271	0.264	0.086	4.91e-88	Pericyte	GUCY1A2
2.97e-68	0.695989	0.261	0.106	1.99e-63	Pericyte	C1QTNF1
2.26e-75	0.694824	0.319	0.133	1.51e-70	Pericyte	COL5A3
8.07e-165	0.69403	0.993	0.971	5.39e-160	Pericyte	PTMA
9.23e-35	0.693004	0.489	0.379	6.17e-30	Pericyte	LPP
2.88e-87	0.690861	0.914	0.793	1.93e-82	Pericyte	TPM4
1.12e-59	0.685534	0.739	0.643	7.47e-55	Pericyte	NDUFB2
1.34e-35	0.685146	0.411	0.28	8.98e-31	Pericyte	ATP5F1B
3.87e-55	0.681665	0.278	0.13	2.59e-50	Pericyte	PPP1R12B
3.68e-40	0.680881	0.36	0.223	2.46e-35	Pericyte	UTRN
3.32e-15	0.677629	0.479	0.389	2.22e-10	Pericyte	ADIRF
2.08e-62	0.6745	0.869	0.85	1.39e-57	Pericyte	CALM1
6.89e-96	0.674419	0.786	0.533	4.6e-91	Pericyte	IFI27
1.32e-38	0.669881	0.629	0.486	8.84e-34	Pericyte	CAVIN1
3.53e-83	0.6697	0.937	0.886	2.36e-78	Pericyte	TIMP1
6.28e-39	0.665531	0.55	0.441	4.2e-34	Pericyte	COX7A1
3.75e-35	0.660632	0.541	0.421	2.51e-30	Pericyte	SNX6
5.31e-39	0.659981	0.293	0.167	3.55e-34	Pericyte	MPRIP
6.7e-35	0.656328	0.655	0.55	4.48e-30	Pericyte	SPATS2L
3.19e-40	0.653367	0.442	0.31	2.13e-35	Pericyte	RSU1
1.58e-09	0.653145	0.509	0.515	0.000105819	Pericyte	SPON2
2.82e-65	0.652056	0.298	0.136	1.88e-60	Pericyte	VASP
5.19e-37	0.649659	0.427	0.29	3.47e-32	Pericyte	ROCK2
2.9e-63	0.648279	0.316	0.146	1.94e-58	Pericyte	ETS1
5.9e-43	0.648182	0.314	0.178	3.94e-38	Pericyte	SMTN
2.03e-33	0.644621	0.833	0.855	1.36e-28	Pericyte	DSTN
2.7e-64	0.642218	0.277	0.115	1.8e-59	Pericyte	SPECC1
6.03e-37	0.633888	0.34	0.21	4.03e-32	Pericyte	RHOQ
1.64e-42	0.633289	0.461	0.324	1.1e-37	Pericyte	WDR1
7.66e-46	0.6247	0.324	0.178	5.12e-41	Pericyte	ARHGAP1
2.62e-47	0.609119	0.33	0.185	1.75e-42	Pericyte	UBA2
3.71e-45	0.608006	0.722	0.655	2.48e-40	Pericyte	CD59
3.43e-20	0.606674	0.499	0.428	2.29e-15	Pericyte	CPE
1.37e-59	0.605673	0.279	0.124	9.15e-55	Pericyte	GRK5
1.49e-37	0.601617	0.339	0.199	9.98e-33	Pericyte	IFIT3
1.22e-48	0.600364	0.767	0.593	8.17e-44	Pericyte	MT-RNR2
2.7e-35	0.600364	0.324	0.193	1.8e-30	Pericyte	KNOP1
3.08e-11	0.600089	0.307	0.24	2.06e-06	Pericyte	PTN
1.58e-30	0.599972	0.487	0.372	1.05e-25	Pericyte	VCL
5.15e-49	0.594024	0.852	0.793	3.44e-44	Pericyte	PSMA7
3.14e-33	0.592105	0.489	0.357	2.1e-28	Pericyte	ATP5MD
2.51e-72	0.590613	0.935	0.903	1.68e-67	Pericyte	HLA-A
3.2e-32	0.588389	0.518	0.432	2.14e-27	Pericyte	ANXA6
6.02e-18	0.588096	0.591	0.568	4.02e-13	Pericyte	FLNA
5.41e-16	0.587154	0.344	0.274	3.62e-11	Pericyte	PDLIM5
1.54e-48	0.585614	0.89	0.845	1.03e-43	Pericyte	IFITM2
4.37e-75	0.583721	0.875	0.797	2.92e-70	Pericyte	ITGB1
1.43e-34	0.581194	0.606	0.536	9.53e-30	Pericyte	RHOC
2.84e-34	0.580949	0.319	0.19	1.9e-29	Pericyte	SYTL2
3.14e-25	0.570941	0.534	0.438	2.1e-20	Pericyte	AKAP12
1.5e-23	0.568053	0.332	0.233	1e-18	Pericyte	CCND2
9.15e-31	0.56733	0.582	0.48	6.11e-26	Pericyte	ACTN1
3.28e-32	0.565826	0.364	0.237	2.19e-27	Pericyte	ASAP1
1.41e-28	0.56368	0.265	0.159	9.41e-24	Pericyte	ARHGEF12
1.33e-27	0.561846	0.526	0.454	8.9e-23	Pericyte	CAP1
1.02e-24	0.557479	0.507	0.409	6.82e-20	Pericyte	LAMB1
8.29e-28	0.556958	0.477	0.375	5.54e-23	Pericyte	FERMT2
2.25e-22	0.555503	0.352	0.257	1.5e-17	Pericyte	INAFM1
1.4e-25	0.55274	0.276	0.176	9.36e-21	Pericyte	ADGRA2
6.08e-09	0.551829	0.459	0.437	0.00040661	Pericyte	CSRP1
2.12e-46	0.549902	0.773	0.706	1.42e-41	Pericyte	YWHAB
1.11e-36	0.549798	0.354	0.21	7.44e-32	Pericyte	GPM6B
2.3e-23	0.54894	0.288	0.19	1.53e-18	Pericyte	ATP2B4
1.61e-18	0.542251	0.278	0.195	1.08e-13	Pericyte	MTUS1
1.44e-25	0.54047	0.477	0.381	9.64e-21	Pericyte	MSN
1.17e-20	0.535775	0.582	0.562	7.81e-16	Pericyte	CLIC1
4.95e-18	0.534003	0.411	0.315	3.31e-13	Pericyte	GBP1
2.82e-33	0.5321	0.325	0.202	1.88e-28	Pericyte	DLC1
4.61e-60	0.532099	0.625	0.413	3.08e-55	Pericyte	ISG15
3.73e-37	0.531125	0.301	0.172	2.49e-32	Pericyte	PELO
1.85e-34	0.52775	0.432	0.281	1.24e-29	Pericyte	GUCY1A1
9.78e-18	0.526889	0.315	0.231	6.53e-13	Pericyte	HLA-F
6.11e-31	0.52309	0.278	0.165	4.08e-26	Pericyte	SLCO3A1
6.33e-35	0.521525	0.252	0.136	4.23e-30	Pericyte	PEAK1
1.96e-15	0.518097	0.407	0.338	1.31e-10	Pericyte	ROCK1
5.79e-55	0.515612	0.816	0.785	3.87e-50	Pericyte	RAC1
1.64e-39	0.513894	0.759	0.715	1.1e-34	Pericyte	COX7A2
9.85e-18	0.513755	0.556	0.515	6.59e-13	Pericyte	AP2S1
6.68e-21	0.512013	0.38	0.284	4.47e-16	Pericyte	CAMK2N1
3.18e-20	0.509192	0.31	0.214	2.12e-15	Pericyte	ATP5F1D
3.86e-30	0.509142	0.688	0.609	2.58e-25	Pericyte	KTN1
1e-18	0.505486	0.498	0.44	6.7e-14	Pericyte	MAGED2
3.58e-29	0.503837	0.489	0.357	2.39e-24	Pericyte	ATP5MF
3.61e-23	0.50296	0.471	0.389	2.41e-18	Pericyte	ITM2C
1.29e-24	0.497393	0.587	0.542	8.61e-20	Pericyte	COX7B
2.47e-34	0.496786	0.729	0.687	1.65e-29	Pericyte	COX5B
1.75e-29	0.496389	0.293	0.178	1.17e-24	Pericyte	FARP1
1.57e-21	0.495585	0.574	0.502	1.05e-16	Pericyte	DYNC1I2
8.62e-18	0.492538	0.489	0.418	5.76e-13	Pericyte	LIMS1
1.2e-85	0.491714	0.989	0.955	8.03e-81	Pericyte	IFITM3
3.54e-15	0.48893	0.375	0.293	2.37e-10	Pericyte	NREP
5.09e-10	0.487966	0.337	0.287	3.4e-05	Pericyte	GBP2
6.05e-20	0.487066	0.406	0.318	4.05e-15	Pericyte	ZEB2
5.3e-13	0.485803	0.988	0.979	3.54e-08	Pericyte	MALAT1
3.64e-19	0.481576	0.423	0.328	2.43e-14	Pericyte	HIF1A
9.8e-23	0.477925	0.33	0.232	6.55e-18	Pericyte	GLRX5
1.65e-17	0.477149	0.387	0.298	1.1e-12	Pericyte	ATP5PO
2e-17	0.476895	0.455	0.363	1.34e-12	Pericyte	ATP5PF
9.11e-22	0.474843	0.466	0.361	6.09e-17	Pericyte	ATP5ME
2.25e-22	0.472179	0.58	0.544	1.5e-17	Pericyte	SH3BGRL
2.03e-12	0.471898	0.298	0.231	1.36e-07	Pericyte	MAP1A
1.57e-38	0.471069	0.795	0.792	1.05e-33	Pericyte	PFN1
3.77e-25	0.468862	0.269	0.166	2.52e-20	Pericyte	RFTN1
2.22e-18	0.468598	0.497	0.423	1.49e-13	Pericyte	MAP4
1.03e-19	0.462865	0.536	0.473	6.91e-15	Pericyte	TBCB
2.9e-06	0.461759	0.366	0.331	0.194122	Pericyte	KLF9
3.24e-17	0.460681	0.54	0.495	2.16e-12	Pericyte	GADD45GIP1
5.93e-11	0.459004	0.317	0.26	3.96e-06	Pericyte	SLIT3
7.11e-13	0.457729	0.475	0.427	4.75e-08	Pericyte	CYCS
1.61e-14	0.457166	0.413	0.358	1.07e-09	Pericyte	ASAH1
1.28e-13	0.452927	0.275	0.205	8.55e-09	Pericyte	BMP1
5.13e-23	0.448299	0.262	0.165	3.43e-18	Pericyte	CFL2
3.61e-37	0.447215	0.825	0.811	2.41e-32	Pericyte	CFL1
7.73e-18	0.446535	0.312	0.229	5.17e-13	Pericyte	ZFHX3
1.42e-22	0.445432	0.518	0.405	9.49e-18	Pericyte	ELOB
5.8e-14	0.444513	0.397	0.329	3.88e-09	Pericyte	RRAS
5.76e-25	0.442769	0.51	0.381	3.85e-20	Pericyte	PMEPA1
1.81e-12	0.439495	0.406	0.344	1.21e-07	Pericyte	TMOD3
3.56e-31	0.439426	0.536	0.376	2.38e-26	Pericyte	CHN1
7.16e-14	0.439091	0.462	0.406	4.79e-09	Pericyte	NDUFA6
1e-05	0.435337	0.402	0.373	0.671285	Pericyte	CRISPLD2
8.16e-17	0.435221	0.55	0.479	5.45e-12	Pericyte	TAX1BP1
7.65e-20	0.435041	0.681	0.648	5.12e-15	Pericyte	SERPINH1
4.49e-14	0.433593	0.584	0.572	3e-09	Pericyte	CD151
5.98e-23	0.43244	0.93	0.946	4e-18	Pericyte	ACTB
4.09e-14	0.430378	0.557	0.502	2.73e-09	Pericyte	SSB
2.12e-22	0.429564	0.36	0.248	1.41e-17	Pericyte	TGFBI
2e-16	0.429047	0.303	0.223	1.34e-11	Pericyte	TNS1
7.03e-19	0.427766	0.62	0.602	4.7e-14	Pericyte	LDHB
1.61e-18	0.425273	0.429	0.331	1.07e-13	Pericyte	ATP5MC3
6.93e-13	0.424105	0.356	0.294	4.63e-08	Pericyte	PTEN
1.54e-15	0.423975	0.443	0.373	1.03e-10	Pericyte	ACTR3
1.86e-17	0.423251	0.278	0.195	1.24e-12	Pericyte	LAPTM4B
2e-14	0.422003	0.518	0.461	1.34e-09	Pericyte	SUCLG1
3.85e-12	0.420777	0.31	0.251	2.57e-07	Pericyte	ARPC1A
3.68e-13	0.420511	0.33	0.261	2.46e-08	Pericyte	MRPL36
1.67e-12	0.420052	0.418	0.353	1.12e-07	Pericyte	CHD4
2.87e-18	0.419092	0.645	0.635	1.92e-13	Pericyte	UQCRH
5.82e-13	0.417586	0.29	0.219	3.89e-08	Pericyte	ATP5PB
4.26e-13	0.414081	0.534	0.488	2.85e-08	Pericyte	XRCC5
4.79e-11	0.40846	0.288	0.229	3.2e-06	Pericyte	PLOD1
3.68e-16	0.404584	0.605	0.557	2.46e-11	Pericyte	PSMA4
2.52e-14	0.40446	0.512	0.47	1.68e-09	Pericyte	NDUFS6
2.48e-11	0.400757	0.455	0.411	1.66e-06	Pericyte	TMEM165
3.79e-22	0.400591	0.623	0.52	2.53e-17	Pericyte	MT-ATP8
1.93e-17	0.400152	0.507	0.432	1.29e-12	Pericyte	SH3GLB1
1.63e-09	0.396715	0.37	0.319	0.000109072	Pericyte	ATP1B3
1.34e-23	0.395313	0.609	0.5	8.98e-19	Pericyte	RAB31
4.56e-12	0.395213	0.485	0.443	3.05e-07	Pericyte	H2AFJ
3.63e-16	0.394125	0.286	0.204	2.43e-11	Pericyte	CTBP2
7.62e-25	0.392759	0.911	0.895	5.09e-20	Pericyte	HLA-B
1.49e-09	0.392413	0.398	0.351	9.93e-05	Pericyte	EVA1B
1.28e-17	0.392094	0.579	0.508	8.52e-13	Pericyte	OPTN
6.81e-08	0.391994	0.302	0.251	0.00454787	Pericyte	BDP1
2.61e-08	0.390562	0.332	0.287	0.00174504	Pericyte	PTPRA
1.64e-09	0.390405	0.41	0.359	0.000109329	Pericyte	RALBP1
1.7e-14	0.388019	0.371	0.288	1.14e-09	Pericyte	SEM1
1.53e-09	0.386475	0.324	0.268	0.000102198	Pericyte	MYO1C
5.73e-10	0.385276	0.541	0.503	3.83e-05	Pericyte	2022-09-11
5.62e-05	0.383292	0.505	0.523	1	Pericyte	CYBA
4.11e-39	0.383051	0.879	0.87	2.75e-34	Pericyte	GAPDH
1.41e-18	0.382952	0.512	0.408	9.41e-14	Pericyte	ATP5MG
1.75e-11	0.381792	0.56	0.535	1.17e-06	Pericyte	SBDS
2.17e-13	0.381405	0.373	0.306	1.45e-08	Pericyte	YWHAH
1.46e-10	0.380573	0.633	0.669	9.76e-06	Pericyte	MYL12A
3.52e-06	0.377882	0.308	0.271	0.235511	Pericyte	ITPRIPL2
1.15e-05	0.376163	0.407	0.39	0.770474	Pericyte	SCAND1
3.42e-18	0.371658	0.688	0.689	2.28e-13	Pericyte	COX6B1
2.69e-12	0.37137	0.287	0.219	1.8e-07	Pericyte	C1orf54
1.83e-09	0.368138	0.372	0.324	0.000122323	Pericyte	CTNNA1
0.0086863	0.367505	0.352	0.333	1	Pericyte	ASPN
2.58e-10	0.366778	0.512	0.487	1.73e-05	Pericyte	NDUFB1
1.3e-09	0.366518	0.342	0.285	8.7e-05	Pericyte	PPM1G
4.23e-10	0.363308	0.373	0.321	2.82e-05	Pericyte	UQCRC1
5.81e-45	0.36318	0.967	0.98	3.88e-40	Pericyte	MT-CO1
2.39e-12	0.362724	0.5	0.451	1.6e-07	Pericyte	DNAJC15
8.01e-11	0.361809	0.458	0.402	5.35e-06	Pericyte	LARP7
2.56e-10	0.357025	0.522	0.493	1.71e-05	Pericyte	PSMB6
7.08e-12	0.35516	0.695	0.7	4.73e-07	Pericyte	GNAS
5.28e-10	0.353504	0.273	0.215	3.53e-05	Pericyte	LASP1
5.39e-11	0.353322	0.296	0.231	3.6e-06	Pericyte	PSMC4
2.56e-07	0.352918	0.442	0.409	0.0171318	Pericyte	IQGAP1
5.68e-08	0.351546	0.396	0.359	0.00379605	Pericyte	ACTR2
2.54e-07	0.351294	0.484	0.475	0.017006	Pericyte	ZNHIT1
1.73e-11	0.348921	0.559	0.554	1.15e-06	Pericyte	AP2M1
1.11e-06	0.348566	0.354	0.317	0.0742418	Pericyte	FAM204A
1.08e-08	0.347452	0.387	0.341	0.00072373	Pericyte	CCT3
0.000146501	0.345528	0.416	0.405	1	Pericyte	NCOR1
1.06e-10	0.345138	0.322	0.255	7.11e-06	Pericyte	ATP5F1A
1.42e-26	0.344102	0.829	0.844	9.5e-22	Pericyte	CALM2
1.21e-05	0.344072	0.348	0.317	0.810561	Pericyte	NME1
1.01e-06	0.343466	0.467	0.463	0.0672781	Pericyte	NDUFB10
0.000231085	0.340991	0.28	0.254	1	Pericyte	GGT5
2.42e-09	0.340434	0.276	0.219	0.000161935	Pericyte	MED13L
1.2e-08	0.340425	0.414	0.379	0.000803132	Pericyte	FLOT1
1.64e-14	0.339857	0.71	0.675	1.1e-09	Pericyte	NCL
0.000247346	0.338644	0.443	0.443	1	Pericyte	GOLIM4
5.32e-07	0.338256	0.312	0.271	0.0355377	Pericyte	GTF3C6
4.33e-10	0.336524	0.507	0.472	2.89e-05	Pericyte	HNRNPM
2.72e-07	0.336151	0.363	0.331	0.0181459	Pericyte	CYSTM1
5.51e-06	0.335716	0.271	0.232	0.368536	Pericyte	NDRG2
9.58e-11	0.335662	0.374	0.302	6.4e-06	Pericyte	ATP5MC2
1.83e-06	0.334984	0.539	0.529	0.122159	Pericyte	EIF5B
8.72e-06	0.334675	0.301	0.265	0.582481	Pericyte	GUSB
8.13e-20	0.333071	0.598	0.477	5.44e-15	Pericyte	RACK1
5.89e-09	0.332653	0.575	0.556	0.000393474	Pericyte	TCF25
7.41e-07	0.332502	0.368	0.326	0.0495344	Pericyte	BAX
1.79e-11	0.332171	0.269	0.199	1.2e-06	Pericyte	SMC4
6.88e-06	0.331919	0.371	0.351	0.459951	Pericyte	ILK
7.88e-10	0.331643	0.581	0.551	5.26e-05	Pericyte	DEK
4.65e-15	0.330103	0.463	0.366	3.11e-10	Pericyte	ATP5MPL
1.24e-06	0.330085	0.419	0.392	0.0829225	Pericyte	CHURC1
6.58e-08	0.328827	0.453	0.428	0.00439616	Pericyte	COX5A
9.24e-09	0.328819	0.337	0.284	0.000617261	Pericyte	RAP1B
5.84e-09	0.32847	0.613	0.608	0.000390104	Pericyte	CDC42
8.55e-19	0.328048	0.765	0.75	5.71e-14	Pericyte	TPI1
9.16e-15	0.327961	0.772	0.785	6.12e-10	Pericyte	DYNLL1
2.48e-27	0.327428	0.786	0.769	1.66e-22	Pericyte	TAGLN2
1.33e-10	0.327416	0.339	0.272	8.92e-06	Pericyte	MRPS5
9.46e-11	0.326891	0.379	0.314	6.32e-06	Pericyte	REEP3
1.09e-06	0.325919	0.289	0.242	0.072747	Pericyte	SHOC2
8.19e-06	0.322901	0.384	0.359	0.547346	Pericyte	COX14
2.87e-08	0.32242	0.489	0.449	0.001921	Pericyte	PRPF40A
1.03e-13	0.321695	0.439	0.364	6.85e-09	Pericyte	CCT6A
0.000380012	0.31917	0.348	0.333	1	Pericyte	PDLIM7
2.65e-08	0.319148	0.456	0.436	0.00177367	Pericyte	SLC25A5
1.06e-13	0.318839	0.673	0.661	7.09e-09	Pericyte	PTMS
4.89e-14	0.31854	0.488	0.393	3.27e-09	Pericyte	MTATP6P1
1.54e-06	0.314152	0.372	0.331	0.102928	Pericyte	IKBIP
3.33e-07	0.313551	0.56	0.537	0.0222697	Pericyte	EIF3A
4.38e-33	0.313532	0.954	0.933	2.93e-28	Pericyte	SERF2
1.18e-07	0.313438	0.329	0.281	0.00788197	Pericyte	MSRB3
8.39e-07	0.312944	0.319	0.281	0.0560724	Pericyte	CCT8
0.00188625	0.312272	0.315	0.298	1	Pericyte	LAMB2
1.74e-19	0.312198	0.64	0.506	1.16e-14	Pericyte	ATP5F1E
7.37e-10	0.311866	0.287	0.225	4.92e-05	Pericyte	ANP32A
3.79e-13	0.311142	0.677	0.686	2.53e-08	Pericyte	RHOA
1.91e-09	0.311032	0.573	0.537	0.000127549	Pericyte	EIF2S2
1.85e-06	0.310754	0.41	0.37	0.123884	Pericyte	EIF3J
6.26e-11	0.308959	0.63	0.6	4.18e-06	Pericyte	RAB2A
0.000493907	0.308261	0.389	0.373	1	Pericyte	DDX21
7.53e-06	0.307692	0.408	0.381	0.503357	Pericyte	MLEC
6.8e-05	0.305318	0.325	0.294	1	Pericyte	HOOK3
0.000915276	0.304515	0.305	0.281	1	Pericyte	ODF2L
1.18e-09	0.303884	0.355	0.288	7.91e-05	Pericyte	COPS9
0.000370805	0.303754	0.416	0.41	1	Pericyte	HADHA
0.000100907	0.303232	0.303	0.273	1	Pericyte	UBE2E2
4.04e-10	0.301594	0.431	0.357	2.7e-05	Pericyte	ATP5PD
4.02e-10	0.301248	0.604	0.611	2.69e-05	Pericyte	EIF3K
2.14e-05	0.299552	0.344	0.315	1	Pericyte	SERPINB6
0.000112802	0.299333	0.403	0.385	1	Pericyte	NOL7
0.000358917	0.298973	0.319	0.294	1	Pericyte	MIEN1
2.75e-06	0.298899	0.436	0.415	0.18381	Pericyte	NDUFA12
0.000671357	0.297707	0.371	0.359	1	Pericyte	BBX
0.000217016	0.29714	0.281	0.252	1	Pericyte	CBX5
6.15e-28	0.29706	0.966	0.932	4.11e-23	Pericyte	VIM
1.84e-09	0.296523	0.569	0.544	0.000123073	Pericyte	RAB13
0.000961563	0.296207	0.467	0.473	1	Pericyte	PSMB5
4.52e-28	0.295936	0.979	0.984	3.02e-23	Pericyte	MT-CO3
8.54e-06	0.295829	0.357	0.324	0.570657	Pericyte	PLS3
1.22e-05	0.295401	0.265	0.226	0.814641	Pericyte	NDUFV3
8.55e-05	0.295272	0.514	0.512	1	Pericyte	SEC31A
6.53e-05	0.295068	0.283	0.255	1	Pericyte	AXL
2.15e-10	0.294923	0.269	0.202	1.43e-05	Pericyte	VSTM4
8.05e-41	0.294525	0.996	0.996	5.38e-36	Pericyte	B2M
5.71e-05	0.294251	0.378	0.355	1	Pericyte	TIMM8B
4.08e-05	0.291445	0.7	0.744	1	Pericyte	TUBA1B
1.49e-05	0.2904	0.405	0.384	0.994217	Pericyte	NDUFAB1
1.36e-05	0.289954	0.373	0.337	0.909728	Pericyte	DYNC1H1
2.97e-05	0.289142	0.516	0.515	1	Pericyte	MRPS21
1.32e-05	0.288204	0.493	0.476	0.878829	Pericyte	SNRPB2
0.000510083	0.287956	0.569	0.586	1	Pericyte	SRSF11
0.000289386	0.286606	0.276	0.243	1	Pericyte	WDR60
3.98e-05	0.283256	0.374	0.345	1	Pericyte	FAM177A1
0.000826883	0.282731	0.391	0.38	1	Pericyte	SP100
4.27e-06	0.28268	0.577	0.585	0.285654	Pericyte	CNN3
2.89e-08	0.282228	0.386	0.339	0.00193322	Pericyte	TSPAN3
0.000190241	0.281151	0.43	0.409	1	Pericyte	RBM17
2.25e-08	0.280792	0.626	0.651	0.00150035	Pericyte	SLC25A3
5.41e-05	0.280707	0.262	0.227	1	Pericyte	TMEM204
0.00433146	0.280347	0.527	0.571	1	Pericyte	MGST3
0.000202191	0.280255	0.337	0.31	1	Pericyte	ABCF1
1.11e-09	0.279834	0.813	0.827	7.38e-05	Pericyte	HSPB1
6.87e-06	0.279329	0.456	0.437	0.459302	Pericyte	HCFC1R1
0.0038163	0.278952	0.418	0.425	1	Pericyte	UBXN1
0.000375029	0.277866	0.49	0.488	1	Pericyte	ATRX
0.000242358	0.277817	0.332	0.311	1	Pericyte	GNB1
1.69e-05	0.277296	0.588	0.613	1	Pericyte	ATP6V1G1
4.97e-05	0.276071	0.382	0.349	1	Pericyte	THOC2
0.000152943	0.275158	0.26	0.227	1	Pericyte	PPP2R5E
5.4e-05	0.273186	0.287	0.256	1	Pericyte	TNIP1
2.53e-05	0.271578	0.274	0.237	1	Pericyte	VPS4B
9.84e-09	0.271214	0.301	0.248	0.000657319	Pericyte	CCT5
0.0015668	0.271032	0.26	0.237	1	Pericyte	IFNAR1
0.000674395	0.269797	0.285	0.261	1	Pericyte	PSMF1
0.00676458	0.269017	0.466	0.469	1	Pericyte	TACC1
0.00444963	0.268706	0.307	0.292	1	Pericyte	MIER1
8.35e-05	0.268155	0.316	0.289	1	Pericyte	PPP1CA
5.97e-06	0.268116	0.273	0.233	0.398678	Pericyte	NUTF2
0.000422716	0.268069	0.43	0.414	1	Pericyte	IK
4.4e-17	0.267491	0.812	0.764	2.94e-12	Pericyte	BGN
3.12e-05	0.267086	0.404	0.376	1	Pericyte	KANK2
0.00500429	0.26694	0.344	0.338	1	Pericyte	PPP2R1A
0.00178078	0.266362	0.356	0.346	1	Pericyte	CYC1
0.00291891	0.266268	0.281	0.261	1	Pericyte	NDUFS2
0.000730877	0.265977	0.491	0.493	1	Pericyte	SF3B2
0.0021349	0.265575	0.437	0.431	1	Pericyte	PAPOLA
0.000356312	0.264653	0.38	0.364	1	Pericyte	DYNC1LI2
9.66e-06	0.264535	0.522	0.523	0.645775	Pericyte	NDUFB11
4.15e-07	0.26315	0.293	0.242	0.0277043	Pericyte	PDCD10
1.59e-05	0.262679	0.482	0.46	1	Pericyte	ATOX1
0.00282292	0.262125	0.319	0.3	1	Pericyte	HDAC2
0.000189502	0.261539	0.445	0.438	1	Pericyte	RNF7
0.00227088	0.26108	0.291	0.265	1	Pericyte	PARP14
0.000325765	0.258183	0.452	0.453	1	Pericyte	PSMD8
0.00190326	0.258085	0.384	0.375	1	Pericyte	BLOC1S1
6.32e-07	0.258058	0.623	0.639	0.0422376	Pericyte	GUK1
1.23e-07	0.256555	0.287	0.241	0.0082002	Pericyte	UBE2A
[truncated: 5,721 more rows]
